# Supplementary material for: Biosynthesis of Macrocyclic Peptides with C-Terminal β-Amino-α-keto Acid Groups by Three Different Metalloenzymes
Source: ACS Cent Sci. 2024 Apr 11;10(5):1022–32. doi: 10.1021/acscentsci.4c00088 (PMC11117315; doi:10.1021/acscentsci.4c00088)
Supplement: Supplementary file 2 — oc4c00088_si_002.zip [file oc4c00088_si_002.zip]

Archive with 8 entries (7 files):
- RODEO_GraphicalOutput.html
- __MACOSX/._RODEO_GraphicalOutput.html
- RODEO_TabularOutput/
- __MACOSX/._RODEO_TabularOutput
- RODEO_TabularOutput/Identified_Short_ORFs.csv
- __MACOSX/RODEO_TabularOutput/._Identified_Short_ORFs.csv
- RODEO_TabularOutput/Annotated_BGCs.xlsx
- __MACOSX/RODEO_TabularOutput/._Annotated_BGCs.xlsx
