# Supplementary material for: Biosynthesis of Macrocyclic Peptides with C-Terminal β-Amino-α-keto Acid Groups by Three Different Metalloenzymes
Source: ACS Cent Sci. 2024 Apr 11;10(5):1022–32. doi: 10.1021/acscentsci.4c00088 (PMC11117315; doi:10.1021/acscentsci.4c00088)
Supplement: Supplementary file 5 — oc4c00088_si_005.cif [file oc4c00088_si_005.cif]

data_cosym
_audit_creation_date               2023-11-28
_audit_creation_method
;
Olex2 1.5 
(compiled 2021.10.07 svn.r9718050b for OlexSys, GUI svn.r6410) 
;
_shelx_SHELXL_version_number       '2019/3'
_audit_contact_author_address      ?
_audit_contact_author_email        ?
_audit_contact_author_name         ''
_audit_contact_author_phone        ?
_audit_update_record
;
? 
;
loop_
  _publ_author_name
  _publ_author_address
 'Gray, Danielle L.'
;
 
University of Illinois 
School of Chemical Sciences, Box 59-1 
505 South Mathews Avenue 
Urbana, Illinois  61801 
USA 
;
 'Woods, Toby J.'
;
 
University of Illinois 
School of Chemical Sciences, Box 59-1 
505 South Mathews Avenue 
Urbana, Illinois  61801 
USA 
;

_publ_contact_author
;
Danielle L. Gray 
University of Illinois 
School of Chemical Sciences, Box 59-1 
505 South Mathews Avenue 
Urbana, Illinois  61801 
USA 
;
_publ_contact_author_email         dgray@illinois.edu
_publ_contact_author_fax           '1  217 244 8068'
_publ_contact_author_id_orcid      ?
_publ_contact_author_phone         '1  217 244 1708'
_publ_contact_letter
;
Please consider this CIF submission for publication as a structural paper 
in Acta Crystallographica E. 
;
_publ_requested_category           FO
_publ_requested_coeditor_name      ?
_publ_requested_journal            'Acta Crystallographica E'
_publ_section_abstract
;
 ? 
;
_publ_section_acknowledgements
;
The Materials Chemistry Laboratory at the University of Illinois was 
supported in part by grants NSF CHE 95-03145 and NSF CHE 03-43032 
from the National Science Foundation. 
;
_publ_section_comment
;
 ? 
;
_publ_section_exptl_prep
;
Crystals were grown from an aqueous solution containing 30mM zinc acetate 
and 17.86% polyethyleneglycol (PEG) 3350. 
;
_publ_section_exptl_refinement
;
A structural model consisting of two complete peptide molecules, one Zn atom, 
one PEG fragment, and numerous water molecules in the asymmetric unit was 
developed; however, positions for the PEG fragment and water molecules not 
involved in hydrogen bonding were poorly determined. This model converged with 
wR2 = 0.3867 and R1 = 0.1487 for 1083 parameters with 2030 restraints 
against 9167 data. Since positions for the PEG fragment and non-hydrogen 
bonded water molecules were poorly determined a second structural model was 
refined with contributions from these molecules removed from the diffraction 
data using the solvent mask procedure in Olex2 v1.5 (Dolomanov et al., 2009). 
No positions for the host network differed by more than two su's between these 
two refined models. The electron count from the "squeeze" model converged in 
good agreement with the number of PEG/water molecules predicted by the complete 
refinement. 316 electrons were removed from one continuous void space in the 
unit cell, consistent with 79 electrons per Zn(peptide)2 assembly. 
 
Rigid-bond restraints (esd 0.004) were imposed on displacement parameters for 
all anisotropic atoms in the structure. Similar displacement amplitudes 
(esd 0.01) were imposed on all atoms in the peptide chains overlapping by less 
than the sum of van der Waals radii. All phenyl rings in the peptide chains 
were constrained to be perfect hexagons. Similiarity restraints were imposed 
on all 1,2 and 1,3 distances of the two peptide chains in the asymmetric unit 
(esd 0.01, 0.02\%A). When the refinement was essentially complete, a bond 
distance survey was performed with Mogul (CCDC, Sept 2023 database update). 
Several bond distances showed significant deviations from a typical bond 
length of that type. For these deviant bonds, the bond distance was restrained 
to the median value reported by the Mogul geometry check (esd 0.02\%A). 
 
The Zn atom was modeled as disordered over two orientations with the 
displacement parameters of the two sites constrained to be the same. The site 
occupancy ratio was allowed to freely refine. 
 
The carboxylate substitutents on the C-terminus of both unique peptide chains 
were modeled as disordered over two orientations. The two site occupancy ratios 
were allowed to freely refine. 
 
The water oxygen atoms that were included in the final refinement were 
refined isotropically. 
 
H atom treatment - Methyl H atom positions, R-CH~3~, were optimized by rotation 
about R-C bonds with idealized C-H, R--H and H--H distances. Residual density 
peaks consistent with the hydroxyl H atom positions was visible in the 
difference map. To maintain a higher data to parameter ratio, hydroxyl H atom 
positions, R-OH, were optimized by rotation about R-O bonds with idealized O-H 
and R--H distances for the final refinement. Residual density peaks consistent 
with H atom positions for amine atoms N2, N3, and N4 were visible in the 
difference map. The amine H atoms were refined as riding idealized contributors 
for the final refinement to maintain a higher data to parameter ratio. For N5, 
H atoms were initially assigned using a riding model. This resulted in two 
overlapping H atom positions due to the disorder of the carboxylate groups 
bound to N5. For the final refinement, only one of the idealized H atom 
positions was included and its position was allowed to freely refine with the 
N---H distances restrained to 0.86(2)\%A. At convergence, the majority of the 
hydroxyl and amine H atoms were in good hydrogen bonding geometries (Hamilton 
& Ibers, 1968). Remaining H atoms were included as riding idealized 
contributors. Methyl, hydroxyl, and amine H atom U's were assigned as 1.5 
times U~eq~ of the carrier atom; remaining H atom U's were assigned as 1.2 
times carrier U~eq~. No attempt was made to assign H atoms to the water 
oxygen atoms. 
 
Note on charge balance: Due to the presence of Zn, which is assumed to be 
in the 2+ state, each peptide chain must bear a 1+ charge. No residual density 
peaks were visible near the N-terminus nitrogen atom or the C-terminus 
carboxylate oxygen atoms. In solution, the most reasonable charge distribution 
based on pKa considerations is a neutral NH2 N-terminus and a deprotonated, 
negatively charged C-terminus. There are two carboxylate groups at the C- 
terminus and it is unclear whether the minus charge is localized to one of 
the carboxylate groups or disordered over both. Due to this ambiguity, 
no H atoms were assigned to the N-terminus amine or the C-terminus 
carboxylate oxygen atoms. 
 
The absolute structure was assigned to be consistent with the known 
stereochemistry of C3, C18, C20, and C24. 
;
_publ_section_figure_captions
;
Figure 1.  SHELXTL (Bruker, 2019) plot showing 35% probability ellipsoids 
for non-H atoms and circles of arbitrary size for H atoms. 
;
_publ_section_references
;
CrystalMaker (2016).  CrystalMaker, a crystal and molecular structures 
program for Mac and Windows. CrystalMaker Software Ltd., Oxford, England 
(www.crystalmaker.com). 
 
Dolomanov, O. V.; Bourhis, L. J.; Gildea, R. J.; Howard, J. A. K; 
Puschmann, H. (2009) <i>J. Appl. Cryst.</i>, <b>42</b>, 339-341. 
 
Flack, H. D. (1983), <i>Acta Cryst.</i> A<b>39</b>, 876-881. 
Flack, H. D. & Bernardinelli, G. (2000). <i>J. Appl. Cryst.</i>, 
<b>33</b>, 1143-1148. 
 
Hamilton, W. C. and Ibers, J. A. (1968). Hydrogen 
Bonding in Solids.  W.A.Benjamin, Inc., New York, New York, USA. 
 
Saha, A.; Nia, S.S.; Rogriguez, J.A. (2022). <i>Chem. Rev.</i>, 
<b>122</b>, 13883-13914. 
 
Schneider, T. R. and Sheldrick, G. M. (2002). <i>Acta Cryst.</i> D<b>58</b>, 
1772-1779. 
 
Sheldrick, G. M. (2015). <i>Acta Cryst.</i> C<b>71</b>, 3-8. 
 
Winter, G.; Waterman, D.G.; Parkhurst, J.M.; Brewster, A.S.; Gildea, R.j.; 
Gerstel, M.; Fuentes-Montero, L.; Vollmar, M.; Michels-Clark, T.; Young, I.D; 
Sauter, N.K.; Evans, G. (2018) <i> Acta Cryst.</i> D<b>74</b>, 85-97. 
;
_publ_section_title
;
 ? 
;
_chemical_name_common              ?
_chemical_name_systematic
;
? 
;
_chemical_formula_analytical       ?
_chemical_formula_iupac            ?
_chemical_formula_moiety           'C62 H70 N10 O20 Zn, 3(O)'
_chemical_formula_structural       ?
_chemical_formula_sum              'C62 H70 N10 O23 Zn'
_chemical_formula_weight           1388.68
_chemical_absolute_configuration   syn
_chemical_compound_source          ?
_chemical_melting_point            ?
loop_
  _atom_type_symbol
  _atom_type_description
  _atom_type_scat_dispersion_real
  _atom_type_scat_dispersion_imag
  _atom_type_scat_source
 'C' 'C' 0.0000 0.0000 'Winter et al., 2018'
 'H' 'H' 0.0000 0.0000 'Winter et al., 2018'
 'N' 'N' 0.0000 0.0000 'Winter et al., 2018'
 'O' 'O' 0.0000 0.0000 'Winter et al., 2018'
 'Zn' 'Zn' 0.0000 0.0000 'Winter et al., 2018'

_shelx_space_group_comment
;
The symmetry employed for this shelxl refinement is uniquely defined 
by the following loop, which should always be used as a source of 
symmetry information in preference to the above space-group names. 
They are only intended as comments. 
;
_space_group_crystal_system        'orthorhombic'
_space_group_IT_number             19
_space_group_name_H-M_alt          'P 21 21 21'
_space_group_name_Hall             'P 2ac 2ab'
loop_
  _space_group_symop_operation_xyz
 'x, y, z'
 '-x+1/2, -y, z+1/2'
 'x+1/2, -y+1/2, -z'
 '-x, y+1/2, -z+1/2'

_cell_length_a                     11.130(2)
_cell_length_b                     27.400(6)
_cell_length_c                     33.980(13)
_cell_angle_alpha                  90
_cell_angle_beta                   90
_cell_angle_gamma                  90
_cell_volume                       10363(5)
_cell_formula_units_Z              4
_cell_measurement_reflns_used      51679
_cell_measurement_temperature      77
_cell_measurement_theta_max        0.803
_cell_measurement_theta_min        0.038
_shelx_estimated_absorpt_T_max     ?
_shelx_estimated_absorpt_T_min     ?
_exptl_absorpt_coefficient_mu      0.000
_exptl_absorpt_correction_T_max    ?
_exptl_absorpt_correction_T_min    ?
_exptl_absorpt_correction_type     'multi-scan'
_exptl_absorpt_process_details     'DIALS V3-7-2 (Winter et al., 2018)'
_exptl_absorpt_special_details     ?
_exptl_crystal_colour              'colourless'
_exptl_crystal_density_diffrn      0.890
_exptl_crystal_density_meas        ?
_exptl_crystal_density_method      'not measured'
_exptl_crystal_description         'plate'
_exptl_crystal_F_000               1065
_exptl_crystal_id                  cosym
_exptl_crystal_preparation
;
A liquid dispersion of crystalline material was loaded onto a 
TEM grid and flash frozen in liquid nitrogen. 
;
_exptl_crystal_size_max            ?
_exptl_crystal_size_mid            ?
_exptl_crystal_size_min            ?
_exptl_special_details
;
One distinct cell was identified using DIALS (Winter et al., 2018). Data from 
two separate crystallites was integrated and filtered for statistical outliers 
using DIALS v3-7-2. The cosymmetrizing routing in DIALS was used to sort, 
merge, and scale the combined data. Decay corrections are included as needed 
in the DIALS scaling engine. 
;
_exptl_transmission_factor_max     ?
_exptl_transmission_factor_min     ?
_diffrn_reflns_av_R_equivalents    0.1730
_diffrn_reflns_av_unetI/netI       0.1456
_diffrn_reflns_Laue_measured_fraction_full  0.835
_diffrn_reflns_Laue_measured_fraction_max  0.835
_diffrn_reflns_limit_h_max         11
_diffrn_reflns_limit_h_min         -11
_diffrn_reflns_limit_k_max         27
_diffrn_reflns_limit_k_min         -27
_diffrn_reflns_limit_l_max         28
_diffrn_reflns_limit_l_min         -29
_diffrn_reflns_number              51679
_diffrn_reflns_point_group_measured_fraction_full  0.847
_diffrn_reflns_point_group_measured_fraction_max  0.847
_diffrn_reflns_theta_full          0.803
_diffrn_reflns_theta_max           0.803
_diffrn_reflns_theta_min           0.038
_diffrn_ambient_temperature        77
_diffrn_detector_area_resol_mean   ?
_diffrn_measured_fraction_theta_full  0.835
_diffrn_measured_fraction_theta_max  0.835
_diffrn_measurement_device         'ThermoFisher Glacios/Falcon4'
_diffrn_measurement_device_type    'Bruker APEX-II CCD'
_diffrn_measurement_method         'profile data from \f scans'
_diffrn_radiation_monochromator    'none'
_diffrn_radiation_source           'elect-micro'
_diffrn_radiation_type             'electron'
_diffrn_radiation_wavelength       0.02805
_diffrn_radiation_wavelength_id    cosym
_diffrn_source                     ?
_diffrn_standards_decay_%          ?
_diffrn_standards_interval_time    ?
_diffrn_standards_number           ?
_reflns_Friedel_coverage           0.822
_reflns_Friedel_fraction_full      0.862
_reflns_Friedel_fraction_max       0.862
_reflns_number_gt                  4720
_reflns_number_total               9167
_reflns_special_details
;
 Reflections were merged by SHELXL according to the crystal 
 class for the calculation of statistics and refinement. 
 
 Structure factors included contributions from the .fab file. 
 
 _reflns_Friedel_fraction is defined as the number of unique 
 Friedel pairs measured divided by the number that would be 
 possible theoretically, ignoring centric projections and 
 systematic absences. 
;
_reflns_threshold_expression       'I > 2\s(I)'
_computing_cell_refinement         'DIALS V3-7-2 (Winter et al., 2018)'
_computing_data_collection         'ThermoFisher EPU'
_computing_data_reduction          'DIALS V3-7-2 (Winter et al., 2018)'
_computing_molecular_graphics
;
SHELXTL v2014-7 (Bruker, 2019), CrystalMaker v9.2.8 (CrystalMaker, 2016) 
;
_computing_publication_material    'XCIF V2014-2 (Bruker, 2019)'
_computing_structure_refinement    'SHELXL-2019-3 (Sheldrick, 2015)'
_computing_structure_solution      'SHELXD-2013-2 (Schneider & Sheldrick, 2002)'
_refine_diff_density_max           0.126
_refine_diff_density_min           -0.078
_refine_diff_density_rms           0.016
_refine_ls_abs_structure_details   'Flack (1983),  4135 Friedels'
_refine_ls_abs_structure_Flack     ?
_refine_ls_extinction_coef         7(2)
_refine_ls_extinction_expression  
 'Fc^*^=kFc[1+0.001xFc^2^\l^3^/sin(2\q)]^-1/4^'
_refine_ls_extinction_method       'SHELXL-2019/2 (Sheldrick 2019)'
_refine_ls_goodness_of_fit_ref     0.913
_refine_ls_hydrogen_treatment      mixed
_refine_ls_matrix_type             full
_refine_ls_number_parameters       969
_refine_ls_number_reflns           9167
_refine_ls_number_restraints       2166
_refine_ls_R_factor_all            0.1171
_refine_ls_R_factor_gt             0.0819
_refine_ls_restrained_S_all        0.894
_refine_ls_shift/su_max            0.000
_refine_ls_shift/su_mean           0.000
_refine_ls_structure_factor_coef   Fsqd
_refine_ls_weighting_details      
 'w=1/[\s^2^(Fo^2^)+(0.0924P)^2^] where P=(Fo^2^+2Fc^2^)/3'
_refine_ls_weighting_scheme        calc
_refine_ls_wR_factor_gt            0.1988
_refine_ls_wR_factor_ref           0.2159
_refine_special_details
;
Structure was phased by dual space methods (Schneider & Sheldrick, 2002). 
Systematic conditions suggested the unambiguous space group P2(1)2(1)2(1). The 
space group choice was confirmed by successful convergence of the full-matrix 
least-squares refinement on F^2^. The final difference Fourier map had no 
significant features. A final analysis of variance between observed and 
calculated structure factors showed little dependence on amplitude or 
resolution. 
;
_olex2_refinement_description
;
1. Fixed Uiso 
 At 1.2 times of: 
  All C(H) groups, All C(H,H) groups 
 At 1.5 times of: 
  All C(H,H,H) groups, All N(H) groups, All O(H) groups 
2. Restrained distances 
 N5_1-H5_1 = N5_2-H5_2 
 0.86 with sigma of 0.02 
 C15_1-C17_1 = C15_2-C17_2 
 1.518 with sigma of 0.02 
 C24_1-N5_1 = C24_2-N5_2 
 1.458 with sigma of 0.02 
 H5_1-C23_1 
 -2 with sigma of 0.02 
 H2_2-H3_2 
 -2 with sigma of 0.02 
 C9_2-C11_2 = C9_1-C11_1 
 1.494 with sigma of 0.02 
 N5_1-C24_1 \\sim N5_1-C24A_1 
 with sigma of 0.01 
 N5_2-C24_2 \\sim N5_2-C24A_2 
 with sigma of 0.01 
 C30_1-C29_1 \\sim C31_1-C29_1 \\sim C29_1-C28_1 \\sim C29_2-C28_2 \\sim 
C30_2-C29_2 \\sim C31_2- 
 C29_2 
 with sigma of 0.01 
 O7A_2-C25A_2 \\sim O7_2-C25_2 \\sim O8A_2-C25A_2 \\sim O8_2-C25_2 \\sim 
O10A_2-C27A_2 \\sim O9A_2- 
 C27A_2 \\sim O9_2-C27_2 \\sim O10_2-C27_2 \\sim O7A_1-C25A_1 \\sim 
O8A_1-C25A_1 \\sim O8_1-C25_1 ~ 
 O7_1-C25_1 \\sim O10_1-C27_1 \\sim O9_1-C27_1 \\sim O9A_1-C27A_1 \\sim 
O10A_1-C27A_1 
 with sigma of 0.02 
 O2_2-C8_2 \\sim O3_2-C12_2 \\sim O2_1-C8_1 \\sim O3_1-C12_1 
 with sigma of 0.02 
3. Uiso/Uaniso restraints and constraints 
: within 2A with sigma of 0.01 and sigma for terminal atoms of 0.02 within 2A 
Uanis(Zn1) = Uanis(Zn1A) 
4. Rigid body (RIGU) restrains 
 All non-hydrogen atoms 
 with sigma for 1-2 distances of 0.004 and sigma for 1-3 distances of 0.004 
5. Same fragment restrains 
{O7_1, O8_1, O9_1, O10_1, C24_1, C25_1, C26_1, C27_1} sigma for 1-2: 0.01, 1-3: 
0.04 
as in 
{O7A_1, O8A_1, O9A_1, O10A_1, C24A_1, C25A_1, C26A_1, C27A_1} 
{O1_1, O2_1, O3_1, O4_1, O5_1, O6_1, N1_1, N2_1, N3_1, N4_1, N5_1, C1_1, C2_1, 
C3_1, C4_1, C5_1, C6_1, C7_1, C8_1, C9_1, C10_1, C11_1, C12_1, C13_1, C14_1, 
C15_1, C16_1, C17_1, C18_1, C19_1, C20_1, C21_1, C22_1, C23_1, C28_1, C29_1, 
C30_1, C31_1, O7_1, O8_1, O9_1, O10_1, C24_1, C25_1, C26_1, C27_1, O7A_1, 
O8A_1, O9A_1, O10A_1, C24A_1, C25A_1, C26A_1, C27A_1} sigma for 1-2: 0.01, 1-3: 
0.04 
as in 
{O1_2, O2_2, O3_2, O4_2, O5_2, O6_2, N1_2, N2_2, N3_2, N4_2, N5_2, C1_2, C2_2, 
C3_2, C4_2, C5_2, C6_2, C7_2, C8_2, C9_2, C10_2, C11_2, C12_2, C13_2, C14_2, 
C15_2, C16_2, C17_2, C18_2, C19_2, C20_2, C21_2, C22_2, C23_2, C28_2, C29_2, 
C30_2, C31_2, O7_2, O8_2, O9_2, O10_2, C24_2, C25_2, C26_2, C27_2, O7A_2, 
O8A_2, O9A_2, O10A_2, C24A_2, C25A_2, C26A_2, C27A_2} 
6. Others 
 Sof(Zn1A)=1-FVAR(1) 
 Sof(Zn1)=FVAR(1) 
 Sof(O7A)=Sof(O8A)=Sof(O9A)=Sof(O10A)=Sof(C24A)=Sof(H24A)=Sof(C25A)=Sof(C26A)= 
 Sof(H26C)=Sof(H26D)=Sof(C27A)=1-FVAR(2) 
 Sof(O7)=Sof(O8)=Sof(O9)=Sof(O10)=Sof(C24)=Sof(H24)=Sof(C25)=Sof(C26)= 
 Sof(H26A)=Sof(H26B)=Sof(C27)=FVAR(2) 
 Sof(O7A)=Sof(O8A)=Sof(O9A)=Sof(O10A)=Sof(C24A)=Sof(H24A)=Sof(C25A)=Sof(C26A)= 
 Sof(H26C)=Sof(H26D)=Sof(C27A)=1-FVAR(3) 
 Sof(O7)=Sof(O8)=Sof(O9)=Sof(O10)=Sof(C24)=Sof(H24)=Sof(C25)=Sof(C26)= 
 Sof(H26A)=Sof(H26B)=Sof(C27)=FVAR(3) 
7.a Ternary CH refined with riding coordinates: 
 C3(H3B), C17(H17), C18(H18), C20(H20), C29(H29), C24(H24), C24A(H24A), 
 C3(H3B), C17(H17), C18(H18), C20(H20), C29(H29), C24(H24), C24A(H24A) 
7.b Secondary CH2 refined with riding coordinates: 
 C1(H1A,H1B), C4(H4A,H4B), C28(H28A,H28B), C26(H26A,H26B), C26A(H26C,H26D), 
 C1(H1A,H1B), C4(H4A,H4B), C28(H28A,H28B), C26(H26A,H26B), C26A(H26C,H26D) 
7.c Aromatic/amide H refined with riding coordinates: 
 N2(H2A), N3(H3A), N4(H4), C6(H6), C7(H7), C10(H10), C13(H13), C14(H14), 
 C16(H16), N2(H2A), N3(H3A), N4(H4), C6(H6), C7(H7), C10(H10), C13(H13), 
 C14(H14), C16(H16) 
7.d Fitted hexagon refined as free rotating group: 
 C5(C6,C7,C8,C9,C10), C11(C12,C13,C14,C15,C16), C5(C6,C7,C8,C9,C10), C11(C12, 
 C13,C14,C15,C16) 
7.e Idealised Me refined as rotating group: 
 C22(H22A,H22B,H22C), C30(H30A,H30B,H30C), C31(H31A,H31B,H31C), C22(H22A,H22B, 
 H22C), C30(H30A,H30B,H30C), C31(H31A,H31B,H31C) 
7.f Idealised tetrahedral OH refined as rotating group: 
 O2(H2), O3(H3), O2(H2), O3(H3) 
;
_atom_sites_solution_hydrogens     mixed
_atom_sites_solution_primary       'dual space'
_atom_sites_solution_secondary     ?
loop_
  _atom_site_label
  _atom_site_type_symbol
  _atom_site_fract_x
  _atom_site_fract_y
  _atom_site_fract_z
  _atom_site_U_iso_or_equiv
  _atom_site_adp_type
  _atom_site_occupancy
  _atom_site_site_symmetry_order
  _atom_site_calc_flag
  _atom_site_refinement_flags_posn
  _atom_site_refinement_flags_adp
  _atom_site_refinement_flags_occupancy
  _atom_site_disorder_assembly
  _atom_site_disorder_group
 Zn1 Zn 1.0696(5) 0.66288(19) 0.8545(3) 0.079(3) Uani 0.686(6) 1 d . . P A 1
 Zn1A Zn 1.1664(11) 0.6969(4) 0.8467(7) 0.079(3) Uani 0.314(6) 1 d . . P A 2
 O6W O 0.9018(12) 0.7801(5) 0.6670(7) 0.114(5) Uiso 1 1 d . . . . .
 O7W O 0.2476(14) 0.9071(5) 0.6049(7) 0.129(5) Uiso 1 1 d . . . . .
 O15W O 1.0209(10) 0.6099(4) 0.6595(6) 0.091(4) Uiso 1 1 d . . . . .
 O1_1 O 1.1660(9) 0.6405(4) 0.8027(5) 0.082(4) Uani 1 1 d D U . . .
 O2_1 O 1.8072(7) 0.5661(3) 0.6984(6) 0.092(5) Uani 1 1 d D U . . .
 H2_1 H 1.852037 0.586459 0.709573 0.138 Uiso 1 1 calc R U . . .
 O3_1 O 1.7919(9) 0.5752(4) 0.6088(6) 0.103(6) Uani 1 1 d D U . . .
 H3_1 H 1.858999 0.571063 0.619587 0.154 Uiso 1 1 calc R U . . .
 O4_1 O 1.2623(11) 0.4974(4) 0.6131(5) 0.080(4) Uani 1 1 d D U . . .
 O5_1 O 1.3176(7) 0.4978(3) 0.7375(4) 0.070(4) Uani 1 1 d D U . . .
 O6_1 O 1.2648(12) 0.3271(4) 0.6169(6) 0.104(5) Uani 1 1 d D U . . .
 N1_1 N 1.2344(13) 0.6387(5) 0.8794(6) 0.113(5) Uani 1 1 d D U . . .
 N2_1 N 1.2874(9) 0.5803(4) 0.7791(5) 0.078(3) Uani 1 1 d D U . . .
 H2A_1 H 1.343809 0.559048 0.784961 0.117 Uiso 1 1 calc R U . . .
 N3_1 N 1.3091(8) 0.4228(3) 0.6361(4) 0.072(3) Uani 1 1 d D U . . .
 H3A_1 H 1.308533 0.404921 0.657614 0.108 Uiso 1 1 calc R U . . .
 N4_1 N 1.1750(8) 0.5223(4) 0.6881(5) 0.079(3) Uani 1 1 d D U . . .
 H4_1 H 1.136979 0.546905 0.677030 0.118 Uiso 1 1 calc R U . . .
 N5_1 N 1.3380(13) 0.3448(5) 0.5529(6) 0.113(4) Uani 1 1 d D U . . .
 H5_1 H 1.379(9) 0.369(2) 0.5394(15) 0.169 Uiso 1 1 d D U . . .
 C1_1 C 1.2995(11) 0.6039(5) 0.8480(5) 0.092(4) Uani 1 1 d D U . . .
 H1A_1 H 1.385314 0.613070 0.846084 0.111 Uiso 1 1 calc R U . . .
 H1B_1 H 1.295124 0.569707 0.857216 0.111 Uiso 1 1 calc R U . . .
 C2_1 C 1.2436(10) 0.6075(4) 0.8084(5) 0.079(3) Uani 1 1 d D U . . .
 C3_1 C 1.2494(10) 0.5832(3) 0.7389(5) 0.075(3) Uani 1 1 d D U . . .
 H3B_1 H 1.163665 0.594145 0.739885 0.090 Uiso 1 1 calc R U . . .
 C4_1 C 1.3148(8) 0.6212(3) 0.7118(5) 0.077(4) Uani 1 1 d D U . . .
 H4A_1 H 1.272057 0.622660 0.686278 0.092 Uiso 1 1 calc R U . . .
 H4B_1 H 1.308207 0.653867 0.724150 0.092 Uiso 1 1 calc R U . . .
 C5_1 C 1.4478(4) 0.6107(2) 0.7038(3) 0.079(3) Uani 1 1 d DG U . . .
 C6_1 C 1.5316(6) 0.6305(2) 0.7296(2) 0.082(4) Uani 1 1 d DG U . . .
 H6_1 H 1.506785 0.653481 0.748950 0.098 Uiso 1 1 calc R U . . .
 C7_1 C 1.6515(5) 0.6168(3) 0.7271(3) 0.090(4) Uani 1 1 d DG U . . .
 H7_1 H 1.708760 0.630341 0.744774 0.109 Uiso 1 1 calc R U . . .
 C8_1 C 1.6878(4) 0.5832(3) 0.6989(3) 0.085(4) Uani 1 1 d DG U . . .
 C9_1 C 1.6040(6) 0.5634(2) 0.6731(3) 0.080(3) Uani 1 1 d DG U . . .
 C10_1 C 1.4840(5) 0.5771(2) 0.6756(3) 0.080(4) Uani 1 1 d DG U . . .
 H10_1 H 1.426815 0.563566 0.657934 0.096 Uiso 1 1 calc R U . . .
 C11_1 C 1.6363(7) 0.5227(2) 0.6415(3) 0.083(3) Uani 1 1 d DG U . . .
 C12_1 C 1.7209(7) 0.5303(2) 0.6121(3) 0.093(4) Uani 1 1 d DG U . . .
 C13_1 C 1.7358(6) 0.4958(3) 0.5825(3) 0.095(4) Uani 1 1 d DG U . . .
 H13_1 H 1.793590 0.500947 0.562364 0.114 Uiso 1 1 calc R U . . .
 C14_1 C 1.6660(7) 0.4537(2) 0.5824(3) 0.085(4) Uani 1 1 d DG U . . .
 H14_1 H 1.676220 0.430093 0.562146 0.102 Uiso 1 1 calc R U . . .
 C15_1 C 1.5814(6) 0.4461(2) 0.6118(3) 0.080(3) Uani 1 1 d DG U . . .
 C16_1 C 1.5665(6) 0.4806(2) 0.6414(3) 0.076(4) Uani 1 1 d DG U . . .
 H16_1 H 1.508703 0.475410 0.661548 0.092 Uiso 1 1 calc R U . . .
 C17_1 C 1.5112(9) 0.3956(3) 0.6139(5) 0.079(4) Uani 1 1 d D U . . .
 H17_1 H 1.545731 0.375080 0.592365 0.095 Uiso 1 1 calc R U . . .
 C18_1 C 1.3737(8) 0.4051(4) 0.6017(5) 0.078(3) Uani 1 1 d D U . . .
 H18_1 H 1.367637 0.428572 0.579211 0.093 Uiso 1 1 calc R U . . .
 C19_1 C 1.2491(8) 0.4667(3) 0.6361(5) 0.066(3) Uani 1 1 d D U . . .
 C20_1 C 1.1633(8) 0.4742(4) 0.6718(5) 0.078(3) Uani 1 1 d D U . . .
 H20_1 H 1.187369 0.450412 0.692666 0.093 Uiso 1 1 calc R U . . .
 C21_1 C 1.2458(10) 0.5305(3) 0.7213(5) 0.074(3) Uani 1 1 d D U . . .
 C22_1 C 1.5345(10) 0.3682(3) 0.6510(5) 0.064(4) Uani 1 1 d D U . . .
 H22A_1 H 1.486351 0.338299 0.651251 0.097 Uiso 1 1 calc R U . . .
 H22B_1 H 1.512553 0.388587 0.673614 0.097 Uiso 1 1 calc R U . . .
 H22C_1 H 1.619953 0.359826 0.652574 0.097 Uiso 1 1 calc R U . . .
 C23_1 C 1.3152(12) 0.3580(5) 0.5923(6) 0.099(4) Uani 1 1 d D U . . .
 C28_1 C 1.0333(9) 0.4640(4) 0.6613(6) 0.100(5) Uani 1 1 d D U . . .
 H28A_1 H 0.983080 0.471623 0.684507 0.120 Uiso 1 1 calc R U . . .
 H28B_1 H 1.009485 0.486629 0.639985 0.120 Uiso 1 1 calc R U . . .
 C29_1 C 1.0042(12) 0.4124(5) 0.6481(6) 0.114(6) Uani 1 1 d D U . . .
 H29_1 H 1.067995 0.390410 0.658851 0.137 Uiso 1 1 calc R U . . .
 C30_1 C 1.0089(18) 0.4090(7) 0.6031(7) 0.158(8) Uani 1 1 d D U . . .
 H30A_1 H 0.984669 0.376224 0.594830 0.237 Uiso 1 1 calc R U . . .
 H30B_1 H 1.091008 0.415526 0.594100 0.237 Uiso 1 1 calc R U . . .
 H30C_1 H 0.954134 0.433166 0.591699 0.237 Uiso 1 1 calc R U . . .
 C31_1 C 0.8848(12) 0.3914(6) 0.6596(8) 0.161(9) Uani 1 1 d D U . . .
 H31A_1 H 0.820396 0.412700 0.650061 0.241 Uiso 1 1 calc R U . . .
 H31B_1 H 0.880143 0.388725 0.688288 0.241 Uiso 1 1 calc R U . . .
 H31C_1 H 0.875906 0.358894 0.647822 0.241 Uiso 1 1 calc R U . . .
 O7_1 O 1.482(2) 0.2568(9) 0.5619(12) 0.136(7) Uani 0.617(14) 1 d D U P B 1
 O8_1 O 1.336(2) 0.2042(6) 0.5315(9) 0.119(7) Uani 0.617(14) 1 d D U P B 1
 O9_1 O 1.145(2) 0.3435(8) 0.4496(9) 0.123(7) Uani 0.617(14) 1 d D U P B 1
 O10_1 O 1.052(2) 0.3167(11) 0.5005(12) 0.135(8) Uani 0.617(14) 1 d D U P B 1
 C24_1 C 1.299(2) 0.2950(6) 0.5378(9) 0.123(5) Uani 0.617(14) 1 d D U P B 1
 H24_1 H 1.220216 0.291300 0.551319 0.147 Uiso 0.617(14) 1 calc R U P B 1
 C25_1 C 1.365(2) 0.2458(7) 0.5514(10) 0.130(5) Uani 0.617(14) 1 d D U P B 1
 C26_1 C 1.259(2) 0.2912(11) 0.4930(9) 0.127(5) Uani 0.617(14) 1 d D U P B 1
 H26A_1 H 1.326904 0.301667 0.476272 0.153 Uiso 0.617(14) 1 calc R U P B 1
 H26B_1 H 1.242977 0.256387 0.486970 0.153 Uiso 0.617(14) 1 calc R U P B 1
 C27_1 C 1.157(2) 0.3182(12) 0.4821(9) 0.127(5) Uani 0.617(14) 1 d D U P B 1
 O7A_1 O 1.546(3) 0.2865(12) 0.531(2) 0.137(10) Uani 0.383(14) 1 d D U P B 2
 O8A_1 O 1.438(3) 0.2100(10) 0.5252(18) 0.127(8) Uani 0.383(14) 1 d D U P B 2
 O9A_1 O 1.132(3) 0.3618(12) 0.495(2) 0.129(8) Uani 0.383(14) 1 d D U P B 2
 O10A_1 O 1.075(4) 0.2895(15) 0.507(2) 0.127(9) Uani 0.383(14) 1 d D U P B 2
 C24A_1 C 1.329(3) 0.2916(8) 0.5396(13) 0.125(5) Uani 0.383(14) 1 d D U P B 2
 H24A_1 H 1.264882 0.274539 0.555210 0.149 Uiso 0.383(14) 1 calc R U P B 2
 C25A_1 C 1.446(3) 0.2575(10) 0.5366(17) 0.130(6) Uani 0.383(14) 1 d D U P B
 2
 C26A_1 C 1.281(3) 0.3023(17) 0.4964(14) 0.126(5) Uani 0.383(14) 1 d D U P B
 2
 H26C_1 H 1.331465 0.328606 0.485385 0.151 Uiso 0.383(14) 1 calc R U P B 2
 H26D_1 H 1.296472 0.272716 0.480526 0.151 Uiso 0.383(14) 1 calc R U P B 2
 C27A_1 C 1.160(3) 0.3157(13) 0.4894(15) 0.128(6) Uani 0.383(14) 1 d D U P B
 2
 O1_2 O 1.0163(8) 0.7243(3) 0.8181(5) 0.078(4) Uani 1 1 d D U . . .
 O2_2 O 0.2921(10) 0.7381(4) 0.8257(6) 0.112(5) Uani 1 1 d D U . . .
 H2_2 H 0.255247 0.764233 0.821196 0.168 Uiso 1 1 calc DR U . C 1
 O3_2 O 0.2021(8) 0.7363(3) 0.7515(6) 0.107(6) Uani 1 1 d D U . . .
 H3_2 H 0.243825 0.727403 0.770825 0.160 Uiso 1 1 calc DR U . . .
 O4_2 O 0.6102(9) 0.8599(4) 0.6745(5) 0.082(5) Uani 1 1 d D U . . .
 O5_2 O 0.7518(8) 0.8606(3) 0.7932(4) 0.074(4) Uani 1 1 d D U . . .
 O6_2 O 0.5088(10) 1.0275(4) 0.6810(6) 0.107(6) Uani 1 1 d D U . . .
 N1_2 N 1.0384(11) 0.7129(4) 0.8969(5) 0.099(4) Uani 1 1 d D U . . .
 N2_2 N 0.8685(9) 0.7843(3) 0.8195(5) 0.075(4) Uani 1 1 d D U . . .
 H2A_2 H 0.824434 0.803095 0.834732 0.113 Uiso 1 1 calc R U . . .
 N3_2 N 0.5715(7) 0.9334(3) 0.7031(5) 0.078(4) Uani 1 1 d D U . . .
 H3A_2 H 0.598489 0.953913 0.720928 0.117 Uiso 1 1 calc R U . . .
 N4_2 N 0.8057(9) 0.8453(4) 0.7249(5) 0.082(4) Uani 1 1 d D U . . .
 H4_2 H 0.829206 0.822269 0.708553 0.123 Uiso 1 1 calc R U . . .
 N5_2 N 0.3583(12) 0.9943(4) 0.6377(6) 0.114(4) Uani 1 1 d D U . . .
 H5_2 H 0.310(8) 0.975(3) 0.624(4) 0.171 Uiso 1 1 d D U . . .
 C1_2 C 0.9461(12) 0.7526(5) 0.8795(6) 0.098(4) Uani 1 1 d D U . . .
 H1A_2 H 0.863476 0.744088 0.887836 0.117 Uiso 1 1 calc R U . . .
 H1B_2 H 0.965610 0.785073 0.890525 0.117 Uiso 1 1 calc R U . . .
 C2_2 C 0.9503(11) 0.7553(4) 0.8358(6) 0.090(4) Uani 1 1 d D U . . .
 C3_2 C 0.8503(10) 0.7858(3) 0.7781(5) 0.076(4) Uani 1 1 d D U . . .
 H3B_2 H 0.931268 0.782001 0.765739 0.091 Uiso 1 1 calc R U . . .
 C4_2 C 0.7727(8) 0.7423(3) 0.7635(5) 0.079(4) Uani 1 1 d D U . . .
 H4A_2 H 0.767081 0.743773 0.734462 0.095 Uiso 1 1 calc R U . . .
 H4B_2 H 0.813509 0.711438 0.770568 0.095 Uiso 1 1 calc R U . . .
 C5_2 C 0.6442(5) 0.7419(3) 0.7810(3) 0.092(4) Uani 1 1 d DG U . . .
 C6_2 C 0.6151(7) 0.7139(3) 0.8137(3) 0.101(4) Uani 1 1 d DG U . . .
 H6_2 H 0.675383 0.695185 0.826550 0.121 Uiso 1 1 calc R U . . .
 C7_2 C 0.4977(8) 0.7132(3) 0.8277(3) 0.105(4) Uani 1 1 d DG U . . .
 H7_2 H 0.477816 0.694027 0.850081 0.126 Uiso 1 1 calc R U . . .
 C8_2 C 0.4095(6) 0.7405(3) 0.8090(3) 0.101(4) Uani 1 1 d DG U . . .
 C9_2 C 0.4386(6) 0.7686(3) 0.7762(3) 0.088(3) Uani 1 1 d DG U . . .
 C10_2 C 0.5560(7) 0.7693(3) 0.7622(3) 0.086(4) Uani 1 1 d DG U . . .
 H10_2 H 0.575851 0.788422 0.739880 0.103 Uiso 1 1 calc R U . . .
 C11_2 C 0.3495(6) 0.8025(2) 0.7531(3) 0.084(4) Uani 1 1 d DG U . . .
 C12_2 C 0.2401(6) 0.78556(19) 0.7389(4) 0.097(4) Uani 1 1 d DG U . . .
 C13_2 C 0.1667(6) 0.8162(2) 0.7169(4) 0.093(4) Uani 1 1 d DG U . . .
 H13_2 H 0.091999 0.804641 0.707117 0.112 Uiso 1 1 calc R U . . .
 C14_2 C 0.2026(6) 0.8639(2) 0.7092(3) 0.091(4) Uani 1 1 d DG U . . .
 H14_2 H 0.152464 0.884835 0.694138 0.110 Uiso 1 1 calc R U . . .
 C15_2 C 0.3120(6) 0.88084(18) 0.7234(3) 0.086(4) Uani 1 1 d DG U . . .
 C16_2 C 0.3854(5) 0.8502(2) 0.7454(3) 0.087(4) Uani 1 1 d DG U . . .
 H16_2 H 0.460095 0.861760 0.755189 0.104 Uiso 1 1 calc R U . . .
 C17_2 C 0.3526(9) 0.9367(3) 0.7190(5) 0.081(3) Uani 1 1 d D U . . .
 H17_2 H 0.280754 0.952690 0.706961 0.097 Uiso 1 1 calc R U . . .
 C18_2 C 0.4536(7) 0.9419(3) 0.6856(5) 0.080(3) Uani 1 1 d D U . . .
 H18_2 H 0.439072 0.916250 0.665188 0.096 Uiso 1 1 calc R U . . .
 C19_2 C 0.6423(9) 0.8940(4) 0.6923(5) 0.078(4) Uani 1 1 d D U . . .
 C20_2 C 0.7721(8) 0.8924(4) 0.7095(5) 0.080(3) Uani 1 1 d D U . . .
 H20_2 H 0.772692 0.915330 0.732329 0.096 Uiso 1 1 calc R U . . .
 C21_2 C 0.8018(10) 0.8356(4) 0.7647(5) 0.077(4) Uani 1 1 d D U . . .
 C22_2 C 0.3701(11) 0.9643(3) 0.7569(5) 0.092(5) Uani 1 1 d D U . . .
 H22A_2 H 0.395682 0.997694 0.750997 0.138 Uiso 1 1 calc R U . . .
 H22B_2 H 0.431797 0.948011 0.772748 0.138 Uiso 1 1 calc R U . . .
 H22C_2 H 0.294292 0.965015 0.771511 0.138 Uiso 1 1 calc R U . . .
 C23_2 C 0.4488(11) 0.9898(4) 0.6665(6) 0.104(4) Uani 1 1 d D U . . .
 C28_2 C 0.8643(11) 0.9109(4) 0.6813(6) 0.098(4) Uani 1 1 d D U . . .
 H28A_2 H 0.850725 0.895027 0.655489 0.117 Uiso 1 1 calc R U . . .
 H28B_2 H 0.944451 0.900502 0.690732 0.117 Uiso 1 1 calc R U . . .
 C29_2 C 0.8673(14) 0.9663(4) 0.6748(5) 0.121(5) Uani 1 1 d D U . . .
 H29_2 H 0.784509 0.980436 0.675703 0.146 Uiso 1 1 calc R U . . .
 C30_2 C 0.9493(12) 0.9903(5) 0.7060(6) 0.122(6) Uani 1 1 d D U . . .
 H30A_2 H 0.989079 0.964840 0.721556 0.182 Uiso 1 1 calc R U . . .
 H30B_2 H 0.900728 1.010859 0.723463 0.182 Uiso 1 1 calc R U . . .
 H30C_2 H 1.010072 1.010382 0.692882 0.182 Uiso 1 1 calc R U . . .
 C31_2 C 0.9297(17) 0.9786(7) 0.6359(6) 0.171(8) Uani 1 1 d D U . . .
 H31A_2 H 0.872389 0.975167 0.614218 0.256 Uiso 1 1 calc R U . . .
 H31B_2 H 0.997293 0.956201 0.631837 0.256 Uiso 1 1 calc R U . . .
 H31C_2 H 0.959525 1.012217 0.636823 0.256 Uiso 1 1 calc R U . . .
 O7_2 O 0.475(2) 1.0420(8) 0.5790(10) 0.144(7) Uani 0.703(16) 1 d D U P D 1
 O8_2 O 0.401(2) 1.1241(6) 0.5919(10) 0.132(7) Uani 0.703(16) 1 d D U P D 1
 O9_2 O 0.0556(19) 1.1226(9) 0.6613(9) 0.122(6) Uani 0.703(16) 1 d D U P D 1
 O10_2 O 0.1046(19) 1.1018(8) 0.6029(9) 0.134(7) Uani 0.703(16) 1 d D U P D 1
 C24_2 C 0.3177(19) 1.0456(6) 0.6275(9) 0.121(4) Uani 0.703(16) 1 d D U P D 1
 H24_2 H 0.253447 1.035533 0.608582 0.146 Uiso 0.703(16) 1 calc R U P D 1
 C25_2 C 0.396(2) 1.0752(6) 0.5960(9) 0.128(5) Uani 0.703(16) 1 d D U P D 1
 C26_2 C 0.232(2) 1.0760(9) 0.6556(8) 0.120(5) Uani 0.703(16) 1 d D U P D 1
 H26A_2 H 0.191078 1.052446 0.673061 0.144 Uiso 0.703(16) 1 calc R U P D 1
 H26B_2 H 0.284194 1.096467 0.672503 0.144 Uiso 0.703(16) 1 calc R U P D 1
 C27_2 C 0.144(2) 1.1066(9) 0.6396(9) 0.120(5) Uani 0.703(16) 1 d D U P D 1
 O7A_2 O 0.542(4) 1.0317(15) 0.595(3) 0.133(10) Uani 0.297(16) 1 d D U P D 2
 O8A_2 O 0.473(4) 1.1158(13) 0.601(2) 0.132(9) Uani 0.297(16) 1 d D U P D 2
 O9A_2 O 0.105(4) 1.120(2) 0.6674(17) 0.114(8) Uani 0.297(16) 1 d D U P D 2
 O10A_2 O 0.202(4) 1.1408(15) 0.6161(18) 0.123(9) Uani 0.297(16) 1 d D U P D
 2
 C24A_2 C 0.336(3) 1.0416(11) 0.6154(14) 0.124(5) Uani 0.297(16) 1 d D U P D
 2
 H24A_2 H 0.278356 1.035083 0.593270 0.148 Uiso 0.297(16) 1 calc R U P D 2
 C25A_2 C 0.454(4) 1.0672(12) 0.598(2) 0.128(6) Uani 0.297(16) 1 d D U P D 2
 C26A_2 C 0.269(5) 1.0726(19) 0.6482(16) 0.121(5) Uani 0.297(16) 1 d D U P D
 2
 H26C_2 H 0.240731 1.049365 0.668507 0.146 Uiso 0.297(16) 1 calc R U P D 2
 H26D_2 H 0.330234 1.093571 0.660848 0.146 Uiso 0.297(16) 1 calc R U P D 2
 C27A_2 C 0.171(4) 1.1028(16) 0.6385(17) 0.123(6) Uani 0.297(16) 1 d D U P D
 2

loop_
  _atom_site_aniso_label
  _atom_site_aniso_U_11
  _atom_site_aniso_U_22
  _atom_site_aniso_U_33
  _atom_site_aniso_U_23
  _atom_site_aniso_U_13
  _atom_site_aniso_U_12
 Zn1 0.066(3) 0.061(3) 0.109(9) -0.015(4) -0.002(4) 0.020(2)
 Zn1A 0.066(3) 0.061(3) 0.109(9) -0.015(4) -0.002(4) 0.020(2)
 O1_1 0.073(6) 0.083(6) 0.089(11) -0.006(6) -0.007(6) 0.031(5)
 O2_1 0.048(4) 0.083(6) 0.145(18) -0.014(8) 0.008(7) -0.029(4)
 O3_1 0.070(6) 0.094(7) 0.145(19) 0.008(8) 0.008(8) -0.023(5)
 O4_1 0.124(8) 0.058(6) 0.060(13) 0.000(6) -0.012(8) -0.002(6)
 O5_1 0.049(5) 0.054(5) 0.107(14) -0.025(6) 0.008(6) 0.010(4)
 O6_1 0.111(8) 0.079(7) 0.123(16) -0.010(8) 0.001(9) -0.028(6)
 N1_1 0.126(8) 0.125(8) 0.088(13) -0.001(8) -0.016(9) 0.043(7)
 N2_1 0.055(5) 0.078(6) 0.101(10) -0.023(6) -0.013(6) 0.024(5)
 N3_1 0.062(5) 0.049(4) 0.106(10) 0.012(5) 0.008(6) -0.004(4)
 N4_1 0.056(5) 0.069(5) 0.111(10) -0.005(6) 0.000(6) -0.001(4)
 N5_1 0.100(7) 0.112(6) 0.126(12) -0.003(7) 0.009(8) 0.008(6)
 C1_1 0.080(7) 0.111(7) 0.087(11) 0.009(8) -0.004(7) 0.044(6)
 C2_1 0.067(6) 0.080(6) 0.089(10) -0.007(6) -0.002(6) 0.023(5)
 C3_1 0.055(5) 0.066(5) 0.103(9) -0.018(6) -0.005(6) 0.021(4)
 C4_1 0.062(5) 0.054(5) 0.115(11) -0.021(6) -0.012(6) 0.003(4)
 C5_1 0.061(5) 0.053(5) 0.123(10) -0.005(6) -0.006(6) 0.003(4)
 C6_1 0.057(5) 0.050(5) 0.138(11) -0.020(6) 0.004(6) -0.015(4)
 C7_1 0.064(5) 0.078(6) 0.129(12) -0.015(7) -0.003(7) -0.003(5)
 C8_1 0.063(5) 0.072(6) 0.120(11) -0.005(6) 0.002(6) -0.011(5)
 C9_1 0.062(5) 0.062(5) 0.115(9) 0.003(6) 0.003(6) -0.014(4)
 C10_1 0.069(5) 0.053(5) 0.119(11) 0.002(6) -0.006(6) 0.000(5)
 C11_1 0.069(6) 0.060(5) 0.119(10) 0.001(6) 0.006(6) -0.009(4)
 C12_1 0.082(6) 0.072(6) 0.124(11) -0.004(6) 0.016(7) -0.020(5)
 C13_1 0.079(6) 0.078(6) 0.129(12) -0.009(7) 0.030(7) -0.021(5)
 C14_1 0.073(6) 0.061(5) 0.120(12) -0.016(6) 0.031(7) -0.016(5)
 C15_1 0.067(5) 0.061(5) 0.111(10) -0.006(6) 0.018(6) -0.004(5)
 C16_1 0.073(6) 0.044(5) 0.113(11) 0.001(6) 0.021(7) 0.000(4)
 C17_1 0.071(5) 0.067(5) 0.100(11) 0.014(6) 0.012(6) -0.003(5)
 C18_1 0.064(5) 0.062(5) 0.106(10) 0.014(6) 0.012(6) 0.000(4)
 C19_1 0.050(5) 0.047(5) 0.102(10) 0.015(5) -0.005(6) -0.005(4)
 C20_1 0.052(5) 0.072(5) 0.109(10) 0.004(6) -0.002(6) -0.011(5)
 C21_1 0.054(5) 0.061(5) 0.108(10) -0.008(6) 0.003(6) 0.005(5)
 C22_1 0.080(7) 0.046(6) 0.068(14) -0.021(6) -0.015(8) -0.001(5)
 C23_1 0.089(7) 0.089(6) 0.119(12) -0.002(7) 0.000(8) -0.001(6)
 C28_1 0.077(6) 0.100(7) 0.125(13) 0.004(8) -0.019(7) -0.017(6)
 C29_1 0.096(7) 0.110(7) 0.136(16) 0.001(10) -0.034(10) -0.023(6)
 C30_1 0.163(13) 0.175(14) 0.136(19) -0.025(15) -0.035(15) -0.045(12)
 C31_1 0.133(11) 0.178(14) 0.17(2) 0.001(15) -0.019(13) -0.086(10)
 O7_1 0.129(11) 0.134(12) 0.14(2) 0.007(13) -0.001(13) 0.007(10)
 O8_1 0.112(12) 0.085(9) 0.16(2) 0.046(10) 0.009(13) -0.019(9)
 O9_1 0.119(12) 0.109(12) 0.140(19) -0.003(11) -0.002(13) 0.000(10)
 O10_1 0.129(11) 0.143(14) 0.133(19) -0.010(14) 0.016(12) 0.023(12)
 C24_1 0.114(8) 0.117(7) 0.136(13) -0.006(8) 0.010(8) 0.010(6)
 C25_1 0.124(9) 0.123(8) 0.142(14) 0.007(9) 0.004(10) 0.009(8)
 C26_1 0.119(8) 0.125(8) 0.138(14) -0.001(8) 0.004(9) 0.006(7)
 C27_1 0.117(8) 0.128(9) 0.137(15) -0.003(9) 0.004(9) 0.011(8)
 O7A_1 0.139(14) 0.118(16) 0.15(2) -0.014(18) 0.012(19) 0.007(12)
 O8A_1 0.117(14) 0.115(11) 0.15(2) 0.021(13) 0.016(15) 0.013(11)
 O9A_1 0.124(13) 0.130(12) 0.13(2) 0.000(14) 0.001(16) 0.024(11)
 O10A_1 0.117(13) 0.129(16) 0.14(2) -0.007(17) 0.011(15) 0.016(13)
 C24A_1 0.118(8) 0.119(7) 0.137(13) -0.005(8) 0.008(9) 0.008(7)
 C25A_1 0.125(9) 0.122(8) 0.142(14) 0.004(9) 0.008(10) 0.008(8)
 C26A_1 0.117(8) 0.123(9) 0.137(14) -0.004(9) 0.004(9) 0.006(7)
 C27A_1 0.119(8) 0.127(9) 0.137(15) -0.004(10) 0.005(10) 0.012(8)
 O1_2 0.058(5) 0.071(5) 0.106(11) 0.001(6) -0.003(6) 0.009(4)
 O2_2 0.125(7) 0.072(6) 0.139(15) 0.027(8) -0.001(9) -0.022(6)
 O3_2 0.059(6) 0.070(6) 0.19(2) -0.010(8) 0.003(8) -0.015(5)
 O4_2 0.077(6) 0.065(6) 0.103(15) 0.007(6) 0.002(7) 0.005(5)
 O5_2 0.058(5) 0.057(5) 0.108(13) 0.006(6) -0.002(7) 0.006(4)
 O6_2 0.081(6) 0.069(6) 0.170(19) 0.042(8) -0.030(9) -0.020(5)
 N1_2 0.106(7) 0.091(7) 0.101(11) -0.035(7) -0.013(8) 0.057(6)
 N2_2 0.063(5) 0.059(5) 0.104(10) -0.017(6) -0.003(7) 0.016(4)
 N3_2 0.041(4) 0.057(5) 0.136(11) 0.004(6) -0.001(6) 0.011(4)
 N4_2 0.060(5) 0.080(5) 0.105(10) 0.003(6) -0.001(7) 0.001(5)
 N5_2 0.093(7) 0.092(6) 0.157(12) 0.028(7) -0.014(7) 0.009(5)
 C1_2 0.103(7) 0.085(6) 0.105(11) -0.026(8) -0.018(8) 0.040(6)
 C2_2 0.093(6) 0.074(6) 0.104(10) -0.012(7) -0.007(7) 0.025(5)
 C3_2 0.072(5) 0.053(5) 0.104(10) -0.007(6) 0.008(7) 0.015(4)
 C4_2 0.072(5) 0.055(5) 0.111(11) -0.007(6) 0.003(7) 0.023(4)
 C5_2 0.084(5) 0.074(6) 0.118(11) 0.004(6) 0.004(6) 0.006(5)
 C6_2 0.112(7) 0.070(6) 0.121(12) 0.012(7) -0.012(8) 0.000(6)
 C7_2 0.124(7) 0.066(6) 0.125(12) 0.017(7) -0.008(8) 0.002(6)
 C8_2 0.111(6) 0.058(6) 0.134(11) 0.015(6) -0.012(7) -0.010(5)
 C9_2 0.075(5) 0.058(5) 0.132(10) 0.013(6) -0.009(6) -0.015(5)
 C10_2 0.074(5) 0.059(6) 0.125(11) 0.006(6) -0.005(7) -0.003(5)
 C11_2 0.059(5) 0.057(5) 0.135(10) -0.001(6) -0.014(6) -0.003(4)
 C12_2 0.081(6) 0.062(5) 0.149(12) -0.002(6) -0.025(7) -0.022(5)
 C13_2 0.067(6) 0.069(5) 0.144(13) -0.011(7) -0.020(7) -0.009(5)
 C14_2 0.069(6) 0.066(5) 0.138(13) -0.005(7) -0.025(7) 0.001(5)
 C15_2 0.062(5) 0.058(5) 0.137(11) 0.009(6) -0.017(6) -0.005(4)
 C16_2 0.056(5) 0.068(5) 0.137(12) 0.015(6) -0.030(7) -0.010(4)
 C17_2 0.053(5) 0.052(5) 0.137(10) 0.006(6) -0.010(6) -0.003(4)
 C18_2 0.045(4) 0.050(4) 0.146(10) 0.010(6) -0.006(5) 0.011(4)
 C19_2 0.059(5) 0.059(5) 0.117(11) 0.000(6) 0.016(6) 0.005(4)
 C20_2 0.060(5) 0.079(5) 0.102(10) 0.001(6) 0.015(6) 0.008(5)
 C21_2 0.062(6) 0.063(5) 0.106(10) 0.000(6) 0.006(8) 0.008(5)
 C22_2 0.103(8) 0.020(5) 0.154(15) -0.022(7) -0.018(10) -0.007(5)
 C23_2 0.079(6) 0.079(6) 0.155(11) 0.024(7) -0.013(7) -0.012(5)
 C28_2 0.088(6) 0.100(6) 0.106(13) -0.002(7) 0.034(7) 0.005(6)
 C29_2 0.122(9) 0.114(7) 0.129(15) 0.006(9) 0.045(9) -0.018(7)
 C30_2 0.098(9) 0.088(8) 0.179(19) -0.032(10) 0.032(11) 0.017(7)
 C31_2 0.184(15) 0.176(14) 0.152(19) 0.008(14) 0.079(14) -0.070(13)
 O7_2 0.139(13) 0.135(11) 0.157(18) 0.031(12) 0.001(12) 0.037(11)
 O8_2 0.107(12) 0.120(9) 0.17(2) 0.030(12) -0.017(13) 0.041(10)
 O9_2 0.105(11) 0.094(8) 0.167(15) 0.042(10) -0.002(10) 0.031(9)
 O10_2 0.115(12) 0.118(11) 0.168(16) 0.036(13) -0.017(11) 0.025(10)
 C24_2 0.098(7) 0.104(7) 0.161(12) 0.030(7) -0.009(8) 0.022(6)
 C25_2 0.104(9) 0.118(8) 0.162(14) 0.035(9) -0.008(9) 0.028(7)
 C26_2 0.099(9) 0.097(7) 0.164(13) 0.035(8) -0.014(9) 0.029(7)
 C27_2 0.099(9) 0.097(7) 0.164(14) 0.039(9) -0.010(9) 0.033(7)
 O7A_2 0.113(17) 0.130(17) 0.16(2) 0.031(19) -0.001(19) 0.037(15)
 O8A_2 0.110(17) 0.119(12) 0.17(2) 0.031(16) -0.013(18) 0.033(13)
 O9A_2 0.088(16) 0.088(13) 0.166(18) 0.044(13) -0.007(14) 0.032(13)
 O10A_2 0.107(16) 0.100(14) 0.16(2) 0.035(14) -0.005(15) 0.022(13)
 C24A_2 0.103(8) 0.107(8) 0.161(12) 0.032(8) -0.010(8) 0.024(7)
 C25A_2 0.107(10) 0.116(9) 0.161(14) 0.034(9) -0.009(10) 0.026(8)
 C26A_2 0.101(9) 0.100(8) 0.164(13) 0.034(8) -0.011(9) 0.029(7)
 C27A_2 0.104(10) 0.099(8) 0.164(14) 0.038(9) -0.008(9) 0.031(8)

_geom_special_details
;
 All esds (except the esd in the dihedral angle between two l.s. planes) 
 are estimated using the full covariance matrix.  The cell esds are taken 
 into account individually in the estimation of esds in distances, angles 
 and torsion angles; correlations between esds in cell parameters are only 
 used when they are defined by crystal symmetry.  An approximate (isotropic) 
 treatment of cell esds is used for estimating esds involving l.s. planes. 
;
loop_
  _geom_bond_atom_site_label_1
  _geom_bond_atom_site_label_2
  _geom_bond_distance
  _geom_bond_site_symmetry_2
  _geom_bond_publ_flag
 Zn1 O1_1 2.150(18) . ?
 Zn1 N1_1 2.128(16) . ?
 Zn1 O1_2 2.172(14) . ?
 Zn1 N1_2 2.018(16) . ?
 Zn1 O9_2 1.86(2) 4_646 ?
 Zn1A O1_1 2.15(2) . ?
 Zn1A N1_1 2.09(2) . ?
 Zn1A O1_2 2.074(18) . ?
 Zn1A O2_2 1.933(18) 1_655 ?
 Zn1A N1_2 2.26(3) . ?
 O1_1 C2_1 1.266(12) . ?
 O2_1 H2_1 0.8400 . ?
 O2_1 C8_1 1.410(9) . ?
 O3_1 H3_1 0.8400 . ?
 O3_1 C12_1 1.467(9) . ?
 O4_1 C19_1 1.158(14) . ?
 O5_1 C21_1 1.321(14) . ?
 O6_1 C23_1 1.316(17) . ?
 N1_1 C1_1 1.604(17) . ?
 N2_1 H2A_1 0.8800 . ?
 N2_1 C2_1 1.333(16) . ?
 N2_1 C3_1 1.434(17) . ?
 N3_1 H3A_1 0.8800 . ?
 N3_1 C18_1 1.457(15) . ?
 N3_1 C19_1 1.374(11) . ?
 N4_1 H4_1 0.8800 . ?
 N4_1 C20_1 1.435(13) . ?
 N4_1 C21_1 1.395(17) . ?
 N5_1 H5_1 0.92(3) . ?
 N5_1 C23_1 1.41(2) . ?
 N5_1 C24_1 1.520(14) . ?
 N5_1 C24A_1 1.530(16) . ?
 C1_1 H1A_1 0.9900 . ?
 C1_1 H1B_1 0.9900 . ?
 C1_1 C2_1 1.485(19) . ?
 C3_1 H3B_1 1.0000 . ?
 C3_1 C4_1 1.568(14) . ?
 C3_1 C21_1 1.563(13) . ?
 C4_1 H4A_1 0.9900 . ?
 C4_1 H4B_1 0.9900 . ?
 C4_1 C5_1 1.533(9) . ?
 C5_1 C6_1 1.3900 . ?
 C5_1 C10_1 1.3900 . ?
 C6_1 H6_1 0.9500 . ?
 C6_1 C7_1 1.3900 . ?
 C7_1 H7_1 0.9500 . ?
 C7_1 C8_1 1.3900 . ?
 C8_1 C9_1 1.3900 . ?
 C9_1 C10_1 1.3900 . ?
 C9_1 C11_1 1.588(8) . ?
 C10_1 H10_1 0.9500 . ?
 C11_1 C12_1 1.3900 . ?
 C11_1 C16_1 1.3900 . ?
 C12_1 C13_1 1.3900 . ?
 C13_1 H13_1 0.9500 . ?
 C13_1 C14_1 1.3900 . ?
 C14_1 H14_1 0.9500 . ?
 C14_1 C15_1 1.3900 . ?
 C15_1 C16_1 1.3900 . ?
 C15_1 C17_1 1.590(9) . ?
 C16_1 H16_1 0.9500 . ?
 C17_1 H17_1 1.0000 . ?
 C17_1 C18_1 1.606(14) . ?
 C17_1 C22_1 1.491(17) . ?
 C18_1 H18_1 1.0000 . ?
 C18_1 C23_1 1.482(14) . ?
 C19_1 C20_1 1.558(16) . ?
 C20_1 H20_1 1.0000 . ?
 C20_1 C28_1 1.517(13) . ?
 C22_1 H22A_1 0.9800 . ?
 C22_1 H22B_1 0.9800 . ?
 C22_1 H22C_1 0.9800 . ?
 C28_1 H28A_1 0.9900 . ?
 C28_1 H28B_1 0.9900 . ?
 C28_1 C29_1 1.516(11) . ?
 C29_1 H29_1 1.0000 . ?
 C29_1 C30_1 1.533(12) . ?
 C29_1 C31_1 1.500(11) . ?
 C30_1 H30A_1 0.9800 . ?
 C30_1 H30B_1 0.9800 . ?
 C30_1 H30C_1 0.9800 . ?
 C31_1 H31A_1 0.9800 . ?
 C31_1 H31B_1 0.9800 . ?
 C31_1 H31C_1 0.9800 . ?
 O7_1 C25_1 1.385(15) . ?
 O8_1 C25_1 1.363(15) . ?
 O9_1 C27_1 1.311(15) . ?
 O10_1 C27_1 1.327(15) . ?
 C24_1 H24_1 1.0000 . ?
 C24_1 C25_1 1.60(2) . ?
 C24_1 C26_1 1.59(2) . ?
 C26_1 H26A_1 0.9900 . ?
 C26_1 H26B_1 0.9900 . ?
 C26_1 C27_1 1.401(18) . ?
 O7A_1 C25A_1 1.380(16) . ?
 O8A_1 C25A_1 1.360(15) . ?
 O9A_1 C27A_1 1.318(16) . ?
 O10A_1 C27A_1 1.332(16) . ?
 C24A_1 H24A_1 1.0000 . ?
 C24A_1 C25A_1 1.61(2) . ?
 C24A_1 C26A_1 1.59(2) . ?
 C26A_1 H26C_1 0.9900 . ?
 C26A_1 H26D_1 0.9900 . ?
 C26A_1 C27A_1 1.405(19) . ?
 O1_2 C2_2 1.273(14) . ?
 O2_2 H2_2 0.8400 . ?
 O2_2 C8_2 1.427(11) . ?
 O3_2 H3_2 0.8400 . ?
 O3_2 C12_2 1.479(9) . ?
 O4_2 C19_2 1.169(14) . ?
 O5_2 C21_2 1.311(15) . ?
 O6_2 C23_2 1.325(16) . ?
 N1_2 C1_2 1.610(15) . ?
 N2_2 H2A_2 0.8800 . ?
 N2_2 C2_2 1.331(16) . ?
 N2_2 C3_2 1.420(17) . ?
 N3_2 H3A_2 0.8800 . ?
 N3_2 C18_2 1.459(13) . ?
 N3_2 C19_2 1.386(12) . ?
 N4_2 H4_2 0.8800 . ?
 N4_2 C20_2 1.441(13) . ?
 N4_2 C21_2 1.381(18) . ?
 N5_2 H5_2 0.89(3) . ?
 N5_2 C23_2 1.412(19) . ?
 N5_2 C24_2 1.517(13) . ?
 N5_2 C24A_2 1.523(16) . ?
 C1_2 H1A_2 0.9900 . ?
 C1_2 H1B_2 0.9900 . ?
 C1_2 C2_2 1.486(19) . ?
 C3_2 H3B_2 1.0000 . ?
 C3_2 C4_2 1.553(13) . ?
 C3_2 C21_2 1.535(14) . ?
 C4_2 H4A_2 0.9900 . ?
 C4_2 H4B_2 0.9900 . ?
 C4_2 C5_2 1.549(10) . ?
 C5_2 C6_2 1.3900 . ?
 C5_2 C10_2 1.3900 . ?
 C6_2 H6_2 0.9500 . ?
 C6_2 C7_2 1.3900 . ?
 C7_2 H7_2 0.9500 . ?
 C7_2 C8_2 1.3900 . ?
 C8_2 C9_2 1.3900 . ?
 C9_2 C10_2 1.3900 . ?
 C9_2 C11_2 1.570(7) . ?
 C10_2 H10_2 0.9500 . ?
 C11_2 C12_2 1.3900 . ?
 C11_2 C16_2 1.3900 . ?
 C12_2 C13_2 1.3900 . ?
 C13_2 H13_2 0.9500 . ?
 C13_2 C14_2 1.3900 . ?
 C14_2 H14_2 0.9500 . ?
 C14_2 C15_2 1.3900 . ?
 C15_2 C16_2 1.3900 . ?
 C15_2 C17_2 1.602(9) . ?
 C16_2 H16_2 0.9500 . ?
 C17_2 H17_2 1.0000 . ?
 C17_2 C18_2 1.603(15) . ?
 C17_2 C22_2 1.505(17) . ?
 C18_2 H18_2 1.0000 . ?
 C18_2 C23_2 1.466(13) . ?
 C19_2 C20_2 1.558(15) . ?
 C20_2 H20_2 1.0000 . ?
 C20_2 C28_2 1.494(14) . ?
 C22_2 H22A_2 0.9800 . ?
 C22_2 H22B_2 0.9800 . ?
 C22_2 H22C_2 0.9800 . ?
 C28_2 H28A_2 0.9900 . ?
 C28_2 H28B_2 0.9900 . ?
 C28_2 C29_2 1.533(11) . ?
 C29_2 H29_2 1.0000 . ?
 C29_2 C30_2 1.546(12) . ?
 C29_2 C31_2 1.531(12) . ?
 C30_2 H30A_2 0.9800 . ?
 C30_2 H30B_2 0.9800 . ?
 C30_2 H30C_2 0.9800 . ?
 C31_2 H31A_2 0.9800 . ?
 C31_2 H31B_2 0.9800 . ?
 C31_2 H31C_2 0.9800 . ?
 O7_2 C25_2 1.389(15) . ?
 O8_2 C25_2 1.349(14) . ?
 O9_2 C27_2 1.302(15) . ?
 O10_2 C27_2 1.326(15) . ?
 C24_2 H24_2 1.0000 . ?
 C24_2 C25_2 1.60(2) . ?
 C24_2 C26_2 1.58(2) . ?
 C26_2 H26A_2 0.9900 . ?
 C26_2 H26B_2 0.9900 . ?
 C26_2 C27_2 1.403(17) . ?
 O7A_2 C25A_2 1.385(16) . ?
 O8A_2 C25A_2 1.354(15) . ?
 O9A_2 C27A_2 1.317(16) . ?
 O10A_2 C27A_2 1.334(16) . ?
 C24A_2 H24A_2 1.0000 . ?
 C24A_2 C25A_2 1.61(2) . ?
 C24A_2 C26A_2 1.59(2) . ?
 C26A_2 H26C_2 0.9900 . ?
 C26A_2 H26D_2 0.9900 . ?
 C26A_2 C27A_2 1.410(19) . ?

loop_
  _geom_angle_atom_site_label_1
  _geom_angle_atom_site_label_2
  _geom_angle_atom_site_label_3
  _geom_angle
  _geom_angle_site_symmetry_1
  _geom_angle_site_symmetry_3
  _geom_angle_publ_flag
 O1_1 Zn1 O1_2 83.8(6) . . ?
 N1_1 Zn1 O1_1 78.9(6) . . ?
 N1_1 Zn1 O1_2 134.8(6) . . ?
 N1_2 Zn1 O1_1 149.7(6) . . ?
 N1_2 Zn1 N1_1 94.3(7) . . ?
 N1_2 Zn1 O1_2 80.4(6) . . ?
 O9_2 Zn1 O1_1 88.3(9) 4_646 . ?
 O9_2 Zn1 N1_1 125.2(10) 4_646 . ?
 O9_2 Zn1 O1_2 95.3(10) 4_646 . ?
 O9_2 Zn1 N1_2 118.7(9) 4_646 . ?
 O1_1 Zn1A N1_2 131.4(8) . . ?
 N1_1 Zn1A O1_1 79.8(7) . . ?
 N1_1 Zn1A N1_2 88.5(11) . . ?
 O1_2 Zn1A O1_1 86.2(9) . . ?
 O1_2 Zn1A N1_1 145.0(8) . . ?
 O1_2 Zn1A N1_2 77.1(6) . . ?
 O2_2 Zn1A O1_1 99.5(11) 1_655 . ?
 O2_2 Zn1A N1_1 112.3(8) 1_655 . ?
 O2_2 Zn1A O1_2 101.4(9) 1_655 . ?
 O2_2 Zn1A N1_2 128.2(9) 1_655 . ?
 C2_1 O1_1 Zn1 114.8(12) . . ?
 C2_1 O1_1 Zn1A 114.0(12) . . ?
 C8_1 O2_1 H2_1 109.5 . . ?
 C12_1 O3_1 H3_1 109.5 . . ?
 C1_1 N1_1 Zn1 108.0(11) . . ?
 C1_1 N1_1 Zn1A 105.2(13) . . ?
 C2_1 N2_1 H2A_1 117.5 . . ?
 C2_1 N2_1 C3_1 124.9(11) . . ?
 C3_1 N2_1 H2A_1 117.5 . . ?
 C18_1 N3_1 H3A_1 119.0 . . ?
 C19_1 N3_1 H3A_1 119.0 . . ?
 C19_1 N3_1 C18_1 122.1(12) . . ?
 C20_1 N4_1 H4_1 119.6 . . ?
 C21_1 N4_1 H4_1 119.6 . . ?
 C21_1 N4_1 C20_1 120.8(11) . . ?
 C23_1 N5_1 H5_1 113(4) . . ?
 C23_1 N5_1 C24_1 120.1(18) . . ?
 C23_1 N5_1 C24A_1 121(2) . . ?
 C24_1 N5_1 H5_1 127(4) . . ?
 C24A_1 N5_1 H5_1 124(5) . . ?
 N1_1 C1_1 H1A_1 109.2 . . ?
 N1_1 C1_1 H1B_1 109.2 . . ?
 H1A_1 C1_1 H1B_1 107.9 . . ?
 C2_1 C1_1 N1_1 112.1(10) . . ?
 C2_1 C1_1 H1A_1 109.2 . . ?
 C2_1 C1_1 H1B_1 109.2 . . ?
 O1_1 C2_1 N2_1 122.3(16) . . ?
 O1_1 C2_1 C1_1 118.1(13) . . ?
 N2_1 C2_1 C1_1 119.1(11) . . ?
 N2_1 C3_1 H3B_1 105.4 . . ?
 N2_1 C3_1 C4_1 117.3(11) . . ?
 N2_1 C3_1 C21_1 108.7(10) . . ?
 C4_1 C3_1 H3B_1 105.4 . . ?
 C21_1 C3_1 H3B_1 105.4 . . ?
 C21_1 C3_1 C4_1 113.7(11) . . ?
 C3_1 C4_1 H4A_1 108.5 . . ?
 C3_1 C4_1 H4B_1 108.5 . . ?
 H4A_1 C4_1 H4B_1 107.5 . . ?
 C5_1 C4_1 C3_1 115.3(8) . . ?
 C5_1 C4_1 H4A_1 108.5 . . ?
 C5_1 C4_1 H4B_1 108.5 . . ?
 C6_1 C5_1 C4_1 117.6(7) . . ?
 C6_1 C5_1 C10_1 120.0 . . ?
 C10_1 C5_1 C4_1 121.8(7) . . ?
 C5_1 C6_1 H6_1 120.0 . . ?
 C5_1 C6_1 C7_1 120.0 . . ?
 C7_1 C6_1 H6_1 120.0 . . ?
 C6_1 C7_1 H7_1 120.0 . . ?
 C6_1 C7_1 C8_1 120.0 . . ?
 C8_1 C7_1 H7_1 120.0 . . ?
 C7_1 C8_1 O2_1 120.2(8) . . ?
 C9_1 C8_1 O2_1 119.6(8) . . ?
 C9_1 C8_1 C7_1 120.0 . . ?
 C8_1 C9_1 C10_1 120.0 . . ?
 C8_1 C9_1 C11_1 123.3(5) . . ?
 C10_1 C9_1 C11_1 116.6(5) . . ?
 C5_1 C10_1 H10_1 120.0 . . ?
 C9_1 C10_1 C5_1 120.0 . . ?
 C9_1 C10_1 H10_1 120.0 . . ?
 C12_1 C11_1 C9_1 122.3(5) . . ?
 C12_1 C11_1 C16_1 120.0 . . ?
 C16_1 C11_1 C9_1 117.3(5) . . ?
 C11_1 C12_1 O3_1 123.1(9) . . ?
 C11_1 C12_1 C13_1 120.0 . . ?
 C13_1 C12_1 O3_1 116.8(9) . . ?
 C12_1 C13_1 H13_1 120.0 . . ?
 C12_1 C13_1 C14_1 120.0 . . ?
 C14_1 C13_1 H13_1 120.0 . . ?
 C13_1 C14_1 H14_1 120.0 . . ?
 C15_1 C14_1 C13_1 120.0 . . ?
 C15_1 C14_1 H14_1 120.0 . . ?
 C14_1 C15_1 C16_1 120.0 . . ?
 C14_1 C15_1 C17_1 119.7(7) . . ?
 C16_1 C15_1 C17_1 120.1(7) . . ?
 C11_1 C16_1 H16_1 120.0 . . ?
 C15_1 C16_1 C11_1 120.0 . . ?
 C15_1 C16_1 H16_1 120.0 . . ?
 C15_1 C17_1 H17_1 105.6 . . ?
 C15_1 C17_1 C18_1 108.4(7) . . ?
 C18_1 C17_1 H17_1 105.6 . . ?
 C22_1 C17_1 C15_1 112.9(10) . . ?
 C22_1 C17_1 H17_1 105.6 . . ?
 C22_1 C17_1 C18_1 117.8(10) . . ?
 N3_1 C18_1 C17_1 108.4(12) . . ?
 N3_1 C18_1 H18_1 111.5 . . ?
 N3_1 C18_1 C23_1 104.3(10) . . ?
 C17_1 C18_1 H18_1 111.5 . . ?
 C23_1 C18_1 C17_1 109.5(9) . . ?
 C23_1 C18_1 H18_1 111.5 . . ?
 O4_1 C19_1 N3_1 125.0(13) . . ?
 O4_1 C19_1 C20_1 120.5(11) . . ?
 N3_1 C19_1 C20_1 114.5(11) . . ?
 N4_1 C20_1 C19_1 111.6(9) . . ?
 N4_1 C20_1 H20_1 107.5 . . ?
 N4_1 C20_1 C28_1 110.3(9) . . ?
 C19_1 C20_1 H20_1 107.5 . . ?
 C28_1 C20_1 C19_1 112.1(12) . . ?
 C28_1 C20_1 H20_1 107.5 . . ?
 O5_1 C21_1 N4_1 124.7(10) . . ?
 O5_1 C21_1 C3_1 116.9(12) . . ?
 N4_1 C21_1 C3_1 118.2(10) . . ?
 C17_1 C22_1 H22A_1 109.5 . . ?
 C17_1 C22_1 H22B_1 109.5 . . ?
 C17_1 C22_1 H22C_1 109.5 . . ?
 H22A_1 C22_1 H22B_1 109.5 . . ?
 H22A_1 C22_1 H22C_1 109.5 . . ?
 H22B_1 C22_1 H22C_1 109.5 . . ?
 O6_1 C23_1 N5_1 121.0(14) . . ?
 O6_1 C23_1 C18_1 127.7(16) . . ?
 N5_1 C23_1 C18_1 110.4(13) . . ?
 C20_1 C28_1 H28A_1 108.2 . . ?
 C20_1 C28_1 H28B_1 108.2 . . ?
 H28A_1 C28_1 H28B_1 107.3 . . ?
 C29_1 C28_1 C20_1 116.5(10) . . ?
 C29_1 C28_1 H28A_1 108.2 . . ?
 C29_1 C28_1 H28B_1 108.2 . . ?
 C28_1 C29_1 H29_1 107.6 . . ?
 C28_1 C29_1 C30_1 110.1(14) . . ?
 C30_1 C29_1 H29_1 107.6 . . ?
 C31_1 C29_1 C28_1 118.1(13) . . ?
 C31_1 C29_1 H29_1 107.6 . . ?
 C31_1 C29_1 C30_1 105.4(15) . . ?
 C29_1 C30_1 H30A_1 109.5 . . ?
 C29_1 C30_1 H30B_1 109.5 . . ?
 C29_1 C30_1 H30C_1 109.5 . . ?
 H30A_1 C30_1 H30B_1 109.5 . . ?
 H30A_1 C30_1 H30C_1 109.5 . . ?
 H30B_1 C30_1 H30C_1 109.5 . . ?
 C29_1 C31_1 H31A_1 109.5 . . ?
 C29_1 C31_1 H31B_1 109.5 . . ?
 C29_1 C31_1 H31C_1 109.5 . . ?
 H31A_1 C31_1 H31B_1 109.5 . . ?
 H31A_1 C31_1 H31C_1 109.5 . . ?
 H31B_1 C31_1 H31C_1 109.5 . . ?
 N5_1 C24_1 H24_1 100.6 . . ?
 N5_1 C24_1 C25_1 121.9(17) . . ?
 N5_1 C24_1 C26_1 118(2) . . ?
 C25_1 C24_1 H24_1 100.6 . . ?
 C26_1 C24_1 H24_1 100.6 . . ?
 C26_1 C24_1 C25_1 110.5(16) . . ?
 O7_1 C25_1 C24_1 108.7(19) . . ?
 O8_1 C25_1 O7_1 122(2) . . ?
 O8_1 C25_1 C24_1 116.8(18) . . ?
 C24_1 C26_1 H26A_1 108.2 . . ?
 C24_1 C26_1 H26B_1 108.2 . . ?
 H26A_1 C26_1 H26B_1 107.3 . . ?
 C27_1 C26_1 C24_1 117(2) . . ?
 C27_1 C26_1 H26A_1 108.2 . . ?
 C27_1 C26_1 H26B_1 108.2 . . ?
 O9_1 C27_1 O10_1 109(2) . . ?
 O9_1 C27_1 C26_1 126(2) . . ?
 O10_1 C27_1 C26_1 125(2) . . ?
 N5_1 C24A_1 H24A_1 109.7 . . ?
 N5_1 C24A_1 C25A_1 121(2) . . ?
 N5_1 C24A_1 C26A_1 97(3) . . ?
 C25A_1 C24A_1 H24A_1 109.7 . . ?
 C26A_1 C24A_1 H24A_1 109.7 . . ?
 C26A_1 C24A_1 C25A_1 109(2) . . ?
 O7A_1 C25A_1 C24A_1 109(2) . . ?
 O8A_1 C25A_1 O7A_1 124(3) . . ?
 O8A_1 C25A_1 C24A_1 122(2) . . ?
 C24A_1 C26A_1 H26C_1 106.9 . . ?
 C24A_1 C26A_1 H26D_1 106.9 . . ?
 H26C_1 C26A_1 H26D_1 106.7 . . ?
 C27A_1 C26A_1 C24A_1 122(3) . . ?
 C27A_1 C26A_1 H26C_1 106.9 . . ?
 C27A_1 C26A_1 H26D_1 106.9 . . ?
 O9A_1 C27A_1 O10A_1 106(3) . . ?
 O9A_1 C27A_1 C26A_1 117(3) . . ?
 O10A_1 C27A_1 C26A_1 118(3) . . ?
 C2_2 O1_2 Zn1 113.8(12) . . ?
 C2_2 O1_2 Zn1A 118.9(13) . . ?
 C8_2 O2_2 Zn1A 146.8(9) . 1_455 ?
 C8_2 O2_2 H2_2 109.5 . . ?
 C12_2 O3_2 H3_2 109.5 . . ?
 C1_2 N1_2 Zn1 107.9(11) . . ?
 C1_2 N1_2 Zn1A 104.8(12) . . ?
 C2_2 N2_2 H2A_2 119.1 . . ?
 C2_2 N2_2 C3_2 121.9(13) . . ?
 C3_2 N2_2 H2A_2 119.1 . . ?
 C18_2 N3_2 H3A_2 119.1 . . ?
 C19_2 N3_2 H3A_2 119.1 . . ?
 C19_2 N3_2 C18_2 121.9(12) . . ?
 C20_2 N4_2 H4_2 119.3 . . ?
 C21_2 N4_2 H4_2 119.3 . . ?
 C21_2 N4_2 C20_2 121.4(13) . . ?
 C23_2 N5_2 H5_2 137(8) . . ?
 C23_2 N5_2 C24_2 116.9(16) . . ?
 C23_2 N5_2 C24A_2 123(2) . . ?
 C24_2 N5_2 H5_2 106(8) . . ?
 C24A_2 N5_2 H5_2 99(9) . . ?
 N1_2 C1_2 H1A_2 109.1 . . ?
 N1_2 C1_2 H1B_2 109.1 . . ?
 H1A_2 C1_2 H1B_2 107.9 . . ?
 C2_2 C1_2 N1_2 112.3(11) . . ?
 C2_2 C1_2 H1A_2 109.1 . . ?
 C2_2 C1_2 H1B_2 109.1 . . ?
 O1_2 C2_2 N2_2 126.5(17) . . ?
 O1_2 C2_2 C1_2 117.3(13) . . ?
 N2_2 C2_2 C1_2 115.1(13) . . ?
 N2_2 C3_2 H3B_2 106.6 . . ?
 N2_2 C3_2 C4_2 111.9(11) . . ?
 N2_2 C3_2 C21_2 111.7(11) . . ?
 C4_2 C3_2 H3B_2 106.6 . . ?
 C21_2 C3_2 H3B_2 106.6 . . ?
 C21_2 C3_2 C4_2 113.0(11) . . ?
 C3_2 C4_2 H4A_2 108.9 . . ?
 C3_2 C4_2 H4B_2 108.9 . . ?
 H4A_2 C4_2 H4B_2 107.7 . . ?
 C5_2 C4_2 C3_2 113.4(9) . . ?
 C5_2 C4_2 H4A_2 108.9 . . ?
 C5_2 C4_2 H4B_2 108.9 . . ?
 C6_2 C5_2 C4_2 121.8(8) . . ?
 C6_2 C5_2 C10_2 120.0 . . ?
 C10_2 C5_2 C4_2 118.2(8) . . ?
 C5_2 C6_2 H6_2 120.0 . . ?
 C5_2 C6_2 C7_2 120.0 . . ?
 C7_2 C6_2 H6_2 120.0 . . ?
 C6_2 C7_2 H7_2 120.0 . . ?
 C6_2 C7_2 C8_2 120.0 . . ?
 C8_2 C7_2 H7_2 120.0 . . ?
 C7_2 C8_2 O2_2 116.0(9) . . ?
 C9_2 C8_2 O2_2 124.0(9) . . ?
 C9_2 C8_2 C7_2 120.0 . . ?
 C8_2 C9_2 C11_2 125.4(6) . . ?
 C10_2 C9_2 C8_2 120.0 . . ?
 C10_2 C9_2 C11_2 114.5(6) . . ?
 C5_2 C10_2 H10_2 120.0 . . ?
 C9_2 C10_2 C5_2 120.0 . . ?
 C9_2 C10_2 H10_2 120.0 . . ?
 C12_2 C11_2 C9_2 122.0(5) . . ?
 C12_2 C11_2 C16_2 120.0 . . ?
 C16_2 C11_2 C9_2 118.0(5) . . ?
 C11_2 C12_2 O3_2 117.0(7) . . ?
 C13_2 C12_2 O3_2 122.7(7) . . ?
 C13_2 C12_2 C11_2 120.0 . . ?
 C12_2 C13_2 H13_2 120.0 . . ?
 C12_2 C13_2 C14_2 120.0 . . ?
 C14_2 C13_2 H13_2 120.0 . . ?
 C13_2 C14_2 H14_2 120.0 . . ?
 C15_2 C14_2 C13_2 120.0 . . ?
 C15_2 C14_2 H14_2 120.0 . . ?
 C14_2 C15_2 C17_2 122.2(6) . . ?
 C16_2 C15_2 C14_2 120.0 . . ?
 C16_2 C15_2 C17_2 117.5(6) . . ?
 C11_2 C16_2 H16_2 120.0 . . ?
 C15_2 C16_2 C11_2 120.0 . . ?
 C15_2 C16_2 H16_2 120.0 . . ?
 C15_2 C17_2 H17_2 103.4 . . ?
 C18_2 C17_2 C15_2 110.5(9) . . ?
 C18_2 C17_2 H17_2 103.4 . . ?
 C22_2 C17_2 C15_2 115.8(11) . . ?
 C22_2 C17_2 H17_2 103.4 . . ?
 C22_2 C17_2 C18_2 118.0(9) . . ?
 N3_2 C18_2 C17_2 109.2(12) . . ?
 N3_2 C18_2 H18_2 108.4 . . ?
 N3_2 C18_2 C23_2 110.8(9) . . ?
 C17_2 C18_2 H18_2 108.4 . . ?
 C23_2 C18_2 C17_2 111.5(9) . . ?
 C23_2 C18_2 H18_2 108.4 . . ?
 O4_2 C19_2 N3_2 125.9(11) . . ?
 O4_2 C19_2 C20_2 117.0(10) . . ?
 N3_2 C19_2 C20_2 116.7(11) . . ?
 N4_2 C20_2 C19_2 113.7(9) . . ?
 N4_2 C20_2 H20_2 106.2 . . ?
 N4_2 C20_2 C28_2 111.1(9) . . ?
 C19_2 C20_2 H20_2 106.2 . . ?
 C28_2 C20_2 C19_2 112.8(13) . . ?
 C28_2 C20_2 H20_2 106.2 . . ?
 O5_2 C21_2 N4_2 129.6(12) . . ?
 O5_2 C21_2 C3_2 113.2(14) . . ?
 N4_2 C21_2 C3_2 116.8(12) . . ?
 C17_2 C22_2 H22A_2 109.5 . . ?
 C17_2 C22_2 H22B_2 109.5 . . ?
 C17_2 C22_2 H22C_2 109.5 . . ?
 H22A_2 C22_2 H22B_2 109.5 . . ?
 H22A_2 C22_2 H22C_2 109.5 . . ?
 H22B_2 C22_2 H22C_2 109.5 . . ?
 O6_2 C23_2 N5_2 123.3(11) . . ?
 O6_2 C23_2 C18_2 121.1(14) . . ?
 N5_2 C23_2 C18_2 114.3(10) . . ?
 C20_2 C28_2 H28A_2 108.2 . . ?
 C20_2 C28_2 H28B_2 108.2 . . ?
 C20_2 C28_2 C29_2 116.3(11) . . ?
 H28A_2 C28_2 H28B_2 107.4 . . ?
 C29_2 C28_2 H28A_2 108.2 . . ?
 C29_2 C28_2 H28B_2 108.2 . . ?
 C28_2 C29_2 H29_2 111.0 . . ?
 C28_2 C29_2 C30_2 109.6(13) . . ?
 C30_2 C29_2 H29_2 111.0 . . ?
 C31_2 C29_2 C28_2 110.5(13) . . ?
 C31_2 C29_2 H29_2 111.0 . . ?
 C31_2 C29_2 C30_2 103.4(13) . . ?
 C29_2 C30_2 H30A_2 109.5 . . ?
 C29_2 C30_2 H30B_2 109.5 . . ?
 C29_2 C30_2 H30C_2 109.5 . . ?
 H30A_2 C30_2 H30B_2 109.5 . . ?
 H30A_2 C30_2 H30C_2 109.5 . . ?
 H30B_2 C30_2 H30C_2 109.5 . . ?
 C29_2 C31_2 H31A_2 109.5 . . ?
 C29_2 C31_2 H31B_2 109.5 . . ?
 C29_2 C31_2 H31C_2 109.5 . . ?
 H31A_2 C31_2 H31B_2 109.5 . . ?
 H31A_2 C31_2 H31C_2 109.5 . . ?
 H31B_2 C31_2 H31C_2 109.5 . . ?
 C27_2 O9_2 Zn1 127.1(19) . 4_656 ?
 N5_2 C24_2 H24_2 95.9 . . ?
 N5_2 C24_2 C25_2 117.3(14) . . ?
 N5_2 C24_2 C26_2 121.9(18) . . ?
 C25_2 C24_2 H24_2 95.9 . . ?
 C26_2 C24_2 H24_2 95.9 . . ?
 C26_2 C24_2 C25_2 117.7(14) . . ?
 O7_2 C25_2 C24_2 107.0(16) . . ?
 O8_2 C25_2 O7_2 126(2) . . ?
 O8_2 C25_2 C24_2 126(2) . . ?
 C24_2 C26_2 H26A_2 107.3 . . ?
 C24_2 C26_2 H26B_2 107.3 . . ?
 H26A_2 C26_2 H26B_2 106.9 . . ?
 C27_2 C26_2 C24_2 120.2(19) . . ?
 C27_2 C26_2 H26A_2 107.3 . . ?
 C27_2 C26_2 H26B_2 107.3 . . ?
 O9_2 C27_2 O10_2 109(2) . . ?
 O9_2 C27_2 C26_2 121(2) . . ?
 O10_2 C27_2 C26_2 122(2) . . ?
 N5_2 C24A_2 H24A_2 109.1 . . ?
 N5_2 C24A_2 C25A_2 115(2) . . ?
 N5_2 C24A_2 C26A_2 101(3) . . ?
 C25A_2 C24A_2 H24A_2 109.1 . . ?
 C26A_2 C24A_2 H24A_2 109.1 . . ?
 C26A_2 C24A_2 C25A_2 114(3) . . ?
 O7A_2 C25A_2 C24A_2 108(2) . . ?
 O8A_2 C25A_2 O7A_2 126(3) . . ?
 O8A_2 C25A_2 C24A_2 122(3) . . ?
 C24A_2 C26A_2 H26C_2 107.1 . . ?
 C24A_2 C26A_2 H26D_2 107.1 . . ?
 H26C_2 C26A_2 H26D_2 106.8 . . ?
 C27A_2 C26A_2 C24A_2 121(3) . . ?
 C27A_2 C26A_2 H26C_2 107.1 . . ?
 C27A_2 C26A_2 H26D_2 107.1 . . ?
 O9A_2 C27A_2 O10A_2 106(3) . . ?
 O9A_2 C27A_2 C26A_2 118(3) . . ?
 O10A_2 C27A_2 C26A_2 113(3) . . ?

loop_
  _geom_hbond_atom_site_label_D
  _geom_hbond_atom_site_label_H
  _geom_hbond_atom_site_label_A
  _geom_hbond_distance_DH
  _geom_hbond_distance_HA
  _geom_hbond_distance_DA
  _geom_hbond_angle_DHA
  _geom_hbond_site_symmetry_A
  _geom_hbond_publ_flag
 O3_1 H3_1 O15W 0.84 2.49 3.22(2) 145.4 1_655 yes
 N2_1 H2A_1 O6_2 0.88 2.19 3.013(17) 156.5 4_746 yes
 N3_1 H3A_1 O5_2 0.88 2.17 3.022(19) 162.3 4_746 yes
 N4_1 H4_1 O15W 0.88 2.24 3.104(16) 169.1 . yes
 O3_2 H3_2 O2_2 0.84 1.96 2.71(3) 148.3 . yes
 N2_2 H2A_2 O6_1 0.88 2.03 2.87(2) 159.9 4_756 yes
 N3_2 H3A_2 O5_1 0.88 2.08 2.953(18) 172.9 4_756 yes
 N4_2 H4_2 O6W 0.88 1.99 2.86(2) 169.0 . yes
 N5_2 H5_2 O7W 0.89(3) 2.08(6) 2.91(2) 155(10) . yes

loop_
  _geom_torsion_atom_site_label_1
  _geom_torsion_atom_site_label_2
  _geom_torsion_atom_site_label_3
  _geom_torsion_atom_site_label_4
  _geom_torsion
  _geom_torsion_site_symmetry_1
  _geom_torsion_site_symmetry_2
  _geom_torsion_site_symmetry_3
  _geom_torsion_site_symmetry_4
  _geom_torsion_publ_flag
 Zn1 O1_1 C2_1 N2_1 161.4(10) . . . . ?
 Zn1 O1_1 C2_1 C1_1 -27.4(15) . . . . ?
 Zn1 N1_1 C1_1 C2_1 13.1(15) . . . . ?
 Zn1 O1_2 C2_2 N2_2 -151.8(12) . . . . ?
 Zn1 O1_2 C2_2 C1_2 15.6(16) . . . . ?
 Zn1 N1_2 C1_2 C2_2 -24.5(15) . . . . ?
 Zn1 O9_2 C27_2 O10_2 -31(3) 4_656 . . . ?
 Zn1 O9_2 C27_2 C26_2 -180(2) 4_656 . . . ?
 Zn1A O1_1 C2_1 N2_1 -155.2(12) . . . . ?
 Zn1A O1_1 C2_1 C1_1 16.1(17) . . . . ?
 Zn1A N1_1 C1_1 C2_1 -28.8(15) . . . . ?
 Zn1A O1_2 C2_2 N2_2 163.9(11) . . . . ?
 Zn1A O1_2 C2_2 C1_2 -28.7(18) . . . . ?
 Zn1A O2_2 C8_2 C7_2 -46(3) 1_455 . . . ?
 Zn1A O2_2 C8_2 C9_2 134(2) 1_455 . . . ?
 Zn1A N1_2 C1_2 C2_2 16.1(14) . . . . ?
 O2_1 C8_1 C9_1 C10_1 174.7(10) . . . . ?
 O2_1 C8_1 C9_1 C11_1 -1.8(11) . . . . ?
 O3_1 C12_1 C13_1 C14_1 -176.0(10) . . . . ?
 O4_1 C19_1 C20_1 N4_1 -41.1(18) . . . . ?
 O4_1 C19_1 C20_1 C28_1 83.2(15) . . . . ?
 N1_1 C1_1 C2_1 O1_1 9.0(19) . . . . ?
 N1_1 C1_1 C2_1 N2_1 -179.4(12) . . . . ?
 N2_1 C3_1 C4_1 C5_1 66.3(13) . . . . ?
 N2_1 C3_1 C21_1 O5_1 -26.2(15) . . . . ?
 N2_1 C3_1 C21_1 N4_1 158.8(12) . . . . ?
 N3_1 C18_1 C23_1 O6_1 -31.0(18) . . . . ?
 N3_1 C18_1 C23_1 N5_1 159.6(13) . . . . ?
 N3_1 C19_1 C20_1 N4_1 135.7(11) . . . . ?
 N3_1 C19_1 C20_1 C28_1 -100.0(12) . . . . ?
 N4_1 C20_1 C28_1 C29_1 -173.1(15) . . . . ?
 N5_1 C24_1 C25_1 O7_1 -27(4) . . . . ?
 N5_1 C24_1 C25_1 O8_1 -170(3) . . . . ?
 N5_1 C24_1 C26_1 C27_1 -63(3) . . . . ?
 N5_1 C24A_1 C25A_1 O7A_1 -25(5) . . . . ?
 N5_1 C24A_1 C25A_1 O8A_1 179(5) . . . . ?
 N5_1 C24A_1 C26A_1 C27A_1 -77(4) . . . . ?
 C2_1 N2_1 C3_1 C4_1 87.9(15) . . . . ?
 C2_1 N2_1 C3_1 C21_1 -141.4(12) . . . . ?
 C3_1 N2_1 C2_1 O1_1 -3(2) . . . . ?
 C3_1 N2_1 C2_1 C1_1 -174.2(12) . . . . ?
 C3_1 C4_1 C5_1 C6_1 -90.3(10) . . . . ?
 C3_1 C4_1 C5_1 C10_1 80.7(13) . . . . ?
 C4_1 C3_1 C21_1 O5_1 106.5(14) . . . . ?
 C4_1 C3_1 C21_1 N4_1 -68.6(14) . . . . ?
 C4_1 C5_1 C6_1 C7_1 171.1(8) . . . . ?
 C4_1 C5_1 C10_1 C9_1 -170.7(9) . . . . ?
 C5_1 C6_1 C7_1 C8_1 0.0 . . . . ?
 C6_1 C5_1 C10_1 C9_1 0.0 . . . . ?
 C6_1 C7_1 C8_1 O2_1 -174.7(10) . . . . ?
 C6_1 C7_1 C8_1 C9_1 0.0 . . . . ?
 C7_1 C8_1 C9_1 C10_1 0.0 . . . . ?
 C7_1 C8_1 C9_1 C11_1 -176.5(8) . . . . ?
 C8_1 C9_1 C10_1 C5_1 0.0 . . . . ?
 C8_1 C9_1 C11_1 C12_1 -60.1(8) . . . . ?
 C8_1 C9_1 C11_1 C16_1 127.2(5) . . . . ?
 C9_1 C11_1 C12_1 O3_1 3.3(11) . . . . ?
 C9_1 C11_1 C12_1 C13_1 -172.5(8) . . . . ?
 C9_1 C11_1 C16_1 C15_1 172.8(8) . . . . ?
 C10_1 C5_1 C6_1 C7_1 0.0 . . . . ?
 C10_1 C9_1 C11_1 C12_1 123.3(6) . . . . ?
 C10_1 C9_1 C11_1 C16_1 -49.4(8) . . . . ?
 C11_1 C9_1 C10_1 C5_1 176.7(7) . . . . ?
 C11_1 C12_1 C13_1 C14_1 0.0 . . . . ?
 C12_1 C11_1 C16_1 C15_1 0.0 . . . . ?
 C12_1 C13_1 C14_1 C15_1 0.0 . . . . ?
 C13_1 C14_1 C15_1 C16_1 0.0 . . . . ?
 C13_1 C14_1 C15_1 C17_1 -174.0(8) . . . . ?
 C14_1 C15_1 C16_1 C11_1 0.0 . . . . ?
 C14_1 C15_1 C17_1 C18_1 -109.7(10) . . . . ?
 C14_1 C15_1 C17_1 C22_1 117.9(10) . . . . ?
 C15_1 C17_1 C18_1 N3_1 -82.9(12) . . . . ?
 C15_1 C17_1 C18_1 C23_1 164.0(12) . . . . ?
 C16_1 C11_1 C12_1 O3_1 175.8(10) . . . . ?
 C16_1 C11_1 C12_1 C13_1 0.0 . . . . ?
 C16_1 C15_1 C17_1 C18_1 76.2(13) . . . . ?
 C16_1 C15_1 C17_1 C22_1 -56.2(11) . . . . ?
 C17_1 C15_1 C16_1 C11_1 174.0(8) . . . . ?
 C17_1 C18_1 C23_1 O6_1 84.9(18) . . . . ?
 C17_1 C18_1 C23_1 N5_1 -84.5(16) . . . . ?
 C18_1 N3_1 C19_1 O4_1 -15.9(19) . . . . ?
 C18_1 N3_1 C19_1 C20_1 167.4(9) . . . . ?
 C19_1 N3_1 C18_1 C17_1 122.9(11) . . . . ?
 C19_1 N3_1 C18_1 C23_1 -120.5(11) . . . . ?
 C19_1 C20_1 C28_1 C29_1 61.9(18) . . . . ?
 C20_1 N4_1 C21_1 O5_1 8(2) . . . . ?
 C20_1 N4_1 C21_1 C3_1 -176.9(11) . . . . ?
 C20_1 C28_1 C29_1 C30_1 -94.1(19) . . . . ?
 C20_1 C28_1 C29_1 C31_1 144.8(18) . . . . ?
 C21_1 N4_1 C20_1 C19_1 -98.4(15) . . . . ?
 C21_1 N4_1 C20_1 C28_1 136.2(14) . . . . ?
 C21_1 C3_1 C4_1 C5_1 -62.0(15) . . . . ?
 C22_1 C17_1 C18_1 N3_1 46.9(13) . . . . ?
 C22_1 C17_1 C18_1 C23_1 -66.3(16) . . . . ?
 C23_1 N5_1 C24_1 C25_1 -71(3) . . . . ?
 C23_1 N5_1 C24_1 C26_1 147(2) . . . . ?
 C23_1 N5_1 C24A_1 C25A_1 -97(3) . . . . ?
 C23_1 N5_1 C24A_1 C26A_1 146(2) . . . . ?
 C24_1 N5_1 C23_1 O6_1 3(3) . . . . ?
 C24_1 N5_1 C23_1 C18_1 172.9(13) . . . . ?
 C24_1 C26_1 C27_1 O9_1 138(3) . . . . ?
 C24_1 C26_1 C27_1 O10_1 -52(5) . . . . ?
 C25_1 C24_1 C26_1 C27_1 151(2) . . . . ?
 C26_1 C24_1 C25_1 O7_1 118(3) . . . . ?
 C26_1 C24_1 C25_1 O8_1 -25(3) . . . . ?
 C24A_1 N5_1 C23_1 O6_1 -12(3) . . . . ?
 C24A_1 N5_1 C23_1 C18_1 158.0(17) . . . . ?
 C24A_1 C26A_1 C27A_1 O9A_1 81(5) . . . . ?
 C24A_1 C26A_1 C27A_1 O10A_1 -47(6) . . . . ?
 C25A_1 C24A_1 C26A_1 C27A_1 157(3) . . . . ?
 C26A_1 C24A_1 C25A_1 O7A_1 86(5) . . . . ?
 C26A_1 C24A_1 C25A_1 O8A_1 -70(5) . . . . ?
 O2_2 C8_2 C9_2 C10_2 179.1(12) . . . . ?
 O2_2 C8_2 C9_2 C11_2 1.4(12) . . . . ?
 O3_2 C12_2 C13_2 C14_2 173.7(13) . . . . ?
 O4_2 C19_2 C20_2 N4_2 -39(2) . . . . ?
 O4_2 C19_2 C20_2 C28_2 88.1(17) . . . . ?
 N1_2 C1_2 C2_2 O1_2 5.4(19) . . . . ?
 N1_2 C1_2 C2_2 N2_2 174.3(10) . . . . ?
 N2_2 C3_2 C4_2 C5_2 62.3(13) . . . . ?
 N2_2 C3_2 C21_2 O5_2 -20.2(15) . . . . ?
 N2_2 C3_2 C21_2 N4_2 166.0(12) . . . . ?
 N3_2 C18_2 C23_2 O6_2 -34(2) . . . . ?
 N3_2 C18_2 C23_2 N5_2 158.4(15) . . . . ?
 N3_2 C19_2 C20_2 N4_2 134.0(14) . . . . ?
 N3_2 C19_2 C20_2 C28_2 -98.4(15) . . . . ?
 N4_2 C20_2 C28_2 C29_2 -157.4(14) . . . . ?
 N5_2 C24_2 C25_2 O7_2 11(3) . . . . ?
 N5_2 C24_2 C25_2 O8_2 -158(3) . . . . ?
 N5_2 C24_2 C26_2 C27_2 -143(3) . . . . ?
 N5_2 C24A_2 C25A_2 O7A_2 22(6) . . . . ?
 N5_2 C24A_2 C25A_2 O8A_2 -136(6) . . . . ?
 N5_2 C24A_2 C26A_2 C27A_2 -140(4) . . . . ?
 C2_2 N2_2 C3_2 C4_2 79.6(14) . . . . ?
 C2_2 N2_2 C3_2 C21_2 -152.6(11) . . . . ?
 C3_2 N2_2 C2_2 O1_2 -4(2) . . . . ?
 C3_2 N2_2 C2_2 C1_2 -171.5(12) . . . . ?
 C3_2 C4_2 C5_2 C6_2 -96.5(10) . . . . ?
 C3_2 C4_2 C5_2 C10_2 85.6(13) . . . . ?
 C4_2 C3_2 C21_2 O5_2 107.0(14) . . . . ?
 C4_2 C3_2 C21_2 N4_2 -66.8(16) . . . . ?
 C4_2 C5_2 C6_2 C7_2 -177.8(9) . . . . ?
 C4_2 C5_2 C10_2 C9_2 177.9(9) . . . . ?
 C5_2 C6_2 C7_2 C8_2 0.0 . . . . ?
 C6_2 C5_2 C10_2 C9_2 0.0 . . . . ?
 C6_2 C7_2 C8_2 O2_2 -179.2(11) . . . . ?
 C6_2 C7_2 C8_2 C9_2 0.0 . . . . ?
 C7_2 C8_2 C9_2 C10_2 0.0 . . . . ?
 C7_2 C8_2 C9_2 C11_2 -177.7(8) . . . . ?
 C8_2 C9_2 C10_2 C5_2 0.0 . . . . ?
 C8_2 C9_2 C11_2 C12_2 -52.9(10) . . . . ?
 C8_2 C9_2 C11_2 C16_2 130.2(6) . . . . ?
 C9_2 C11_2 C12_2 O3_2 9.2(12) . . . . ?
 C9_2 C11_2 C12_2 C13_2 -176.8(10) . . . . ?
 C9_2 C11_2 C16_2 C15_2 176.9(10) . . . . ?
 C10_2 C5_2 C6_2 C7_2 0.0 . . . . ?
 C10_2 C9_2 C11_2 C12_2 129.2(7) . . . . ?
 C10_2 C9_2 C11_2 C16_2 -47.6(9) . . . . ?
 C11_2 C9_2 C10_2 C5_2 178.0(8) . . . . ?
 C11_2 C12_2 C13_2 C14_2 0.0 . . . . ?
 C12_2 C11_2 C16_2 C15_2 0.0 . . . . ?
 C12_2 C13_2 C14_2 C15_2 0.0 . . . . ?
 C13_2 C14_2 C15_2 C16_2 0.0 . . . . ?
 C13_2 C14_2 C15_2 C17_2 -174.2(11) . . . . ?
 C14_2 C15_2 C16_2 C11_2 0.0 . . . . ?
 C14_2 C15_2 C17_2 C18_2 -105.4(9) . . . . ?
 C14_2 C15_2 C17_2 C22_2 117.1(10) . . . . ?
 C15_2 C17_2 C18_2 N3_2 -86.7(11) . . . . ?
 C15_2 C17_2 C18_2 C23_2 150.5(11) . . . . ?
 C16_2 C11_2 C12_2 O3_2 -174.0(12) . . . . ?
 C16_2 C11_2 C12_2 C13_2 0.0 . . . . ?
 C16_2 C15_2 C17_2 C18_2 80.3(11) . . . . ?
 C16_2 C15_2 C17_2 C22_2 -57.2(11) . . . . ?
 C17_2 C15_2 C16_2 C11_2 174.4(10) . . . . ?
 C17_2 C18_2 C23_2 O6_2 87.9(16) . . . . ?
 C17_2 C18_2 C23_2 N5_2 -79.7(17) . . . . ?
 C18_2 N3_2 C19_2 O4_2 -14(2) . . . . ?
 C18_2 N3_2 C19_2 C20_2 173.1(12) . . . . ?
 C19_2 N3_2 C18_2 C17_2 115.2(13) . . . . ?
 C19_2 N3_2 C18_2 C23_2 -121.5(15) . . . . ?
 C19_2 C20_2 C28_2 C29_2 73.6(18) . . . . ?
 C20_2 N4_2 C21_2 O5_2 13(2) . . . . ?
 C20_2 N4_2 C21_2 C3_2 -174.6(9) . . . . ?
 C20_2 C28_2 C29_2 C30_2 87.4(17) . . . . ?
 C20_2 C28_2 C29_2 C31_2 -159.3(15) . . . . ?
 C21_2 N4_2 C20_2 C19_2 -99.8(16) . . . . ?
 C21_2 N4_2 C20_2 C28_2 131.6(15) . . . . ?
 C21_2 C3_2 C4_2 C5_2 -64.8(16) . . . . ?
 C22_2 C17_2 C18_2 N3_2 49.8(12) . . . . ?
 C22_2 C17_2 C18_2 C23_2 -73.0(14) . . . . ?
 C23_2 N5_2 C24_2 C25_2 84(3) . . . . ?
 C23_2 N5_2 C24_2 C26_2 -76(2) . . . . ?
 C23_2 N5_2 C24A_2 C25A_2 47(4) . . . . ?
 C23_2 N5_2 C24A_2 C26A_2 -75(3) . . . . ?
 C24_2 N5_2 C23_2 O6_2 -9(3) . . . . ?
 C24_2 N5_2 C23_2 C18_2 158.5(15) . . . . ?
 C24_2 C26_2 C27_2 O9_2 164(2) . . . . ?
 C24_2 C26_2 C27_2 O10_2 19(4) . . . . ?
 C25_2 C24_2 C26_2 C27_2 58(3) . . . . ?
 C26_2 C24_2 C25_2 O7_2 172(2) . . . . ?
 C26_2 C24_2 C25_2 O8_2 3(4) . . . . ?
 C24A_2 N5_2 C23_2 O6_2 11(3) . . . . ?
 C24A_2 N5_2 C23_2 C18_2 178(2) . . . . ?
 C24A_2 C26A_2 C27A_2 O9A_2 168(4) . . . . ?
 C24A_2 C26A_2 C27A_2 O10A_2 -68(6) . . . . ?
 C25A_2 C24A_2 C26A_2 C27A_2 96(4) . . . . ?
 C26A_2 C24A_2 C25A_2 O7A_2 137(5) . . . . ?
 C26A_2 C24A_2 C25A_2 O8A_2 -21(7) . . . . ?

_smtbx_masks_special_details       ?
loop_
  _smtbx_masks_void_nr
  _smtbx_masks_void_average_x
  _smtbx_masks_void_average_y
  _smtbx_masks_void_average_z
  _smtbx_masks_void_volume
  _smtbx_masks_void_count_electrons
  _smtbx_masks_void_content
 1 -0.325 0.250 0.000 2116.8 158.5 ?
 2 -0.404 -0.250 0.500 2116.8 158.5 ?

_smtbx_masks_void_probe_radius     1.2
_smtbx_masks_void_truncation_radius  1.2
_shelx_res_file
;
TITL 19 in P212121 #19 
    cosym.res 
    created by SHELXL-2019/3 at 10:17:52 on 28-Nov-2023 
REM Best SHELXD solution FINAL CC 68.20 
REM Fragments: 205 3 3 2 2 2 1 1 1 1 1 1 
REM RESI 1 disorder 
REM RESI 2 disorder 
CELL 0.02805 11.13 27.4 33.98 90 90 90 
ZERR 4 0.002 0.006 0.013 0 0 0 
LATT -1 
SYMM 0.5-X,-Y,0.5+Z 
SYMM 0.5+X,0.5-Y,-Z 
SYMM -X,0.5+Y,0.5-Z 
SFAC  C 0.600 40.938 0.136 0.374 0.547 3.278 1.225 13.013 0 0 0 0 0.75 12.011 
SFAC  H 0.129 37.737 0.036 0.553 0.127 3.772 0.236 13.518 0 0 0 0 0.32 1.008 
SFAC  N 0.482 31.526 0.135 0.324 0.519 2.607 1.075 10.017 0 0 0 0 0.71 14.007 
SFAC  O 0.392 25.675 0.144 0.306 0.511 2.272 0.937 8.27 0 0 0 0 0.63 15.999 
SFAC  Zn 1.665 60.12 0.6 0.36 1.776 2.769 2.018 15.492 0 0 0 0 1.18 65.39 
UNIT 248 280 40 92 4 
 
EQIV $1 1+X,+Y,+Z 
EQIV $2 2-X,-0.5+Y,1.5-Z 
EQIV $3 2-X,0.5+Y,1.5-Z 
RIGU 
EADP Zn1 Zn1A 
SADI_1 0.01 N5 C24 N5 C24A 
SADI_2 0.01 N5 C24 N5 C24A 
SIMU 0.01 0.02 2 O1_1 > C27A_2 
DFIX 0.86 N5_1 H5_1 N5_2 H5_2 
DFIX 1.518 C15_1 C17_1 C15_2 C17_2 
DFIX 1.458 C24_1 N5_1 C24_2 N5_2 
DFIX_1 -2 H5 C23 
DFIX_2 -2 H2 H3 
SADI 0.01 C30_1 C29_1 C31_1 C29_1 C29_1 C28_1 C29_2 C28_2 C30_2 C29_2 C31_2 = 
 C29_2 
SADI O7A_2 C25A_2 O7_2 C25_2 O8A_2 C25A_2 O8_2 C25_2 O10A_2 C27A_2 O9A_2 = 
 C27A_2 O9_2 C27_2 O10_2 C27_2 O7A_1 C25A_1 O8A_1 C25A_1 O8_1 C25_1 O7_1 = 
 C25_1 O10_1 C27_1 O9_1 C27_1 O9A_1 C27A_1 O10A_1 C27A_1 
SADI O2_2 C8_2 O3_2 C12_2 O2_1 C8_1 O3_1 C12_1 
DFIX 1.494 C9_2 C11_2 C9_1 C11_1 
 
L.S. 30 
PLAN  20 
TEMP -196.15 
CONF 
HTAB O3_1 O15W_$1 
HTAB_2 N2_1 O6_$2 
HTAB_2 N3_1 O5_$2 
HTAB N4_1 O15W 
HTAB_2 O3 O2 
HTAB_1 N2_2 O6_$3 
HTAB_1 N3_2 O5_$3 
HTAB N4_2 O6W 
HTAB N5_2 O7W 
LIST 4 
WPDB -2 
MORE -1 
BOND $H 
HTAB 
ABIN 
fmap 2 
acta 
REM <olex2.extras> 
REM <HklSrc "%.\\cosym.hkl"> 
REM </olex2.extras> 
 
WGHT    0.092400 
EXTI    7.400021 
FVAR       0.13713   0.68622   0.61663   0.70274 
PART 1 
ZN1   5    1.069573    0.662876    0.854456    21.00000    0.06632    0.06120 = 
         0.10923   -0.01453   -0.00224    0.02036 
PART 2 
ZN1A  5    1.166387    0.696862    0.846656   -21.00000    0.06632    0.06120 = 
         0.10923   -0.01453   -0.00224    0.02036 
PART 0 
O6W   4    0.901811    0.780128    0.667020    11.00000    0.11365 
 
O7W   4    0.247615    0.907139    0.604938    11.00000    0.12883 
O15W  4    1.020914    0.609860    0.659541    11.00000    0.09052 
RESI  1 
O1    4    1.165966    0.640487    0.802696    11.00000    0.07253    0.08323 = 
         0.08918   -0.00638   -0.00665    0.03116 
O2    4    1.807212    0.566087    0.698362    11.00000    0.04838    0.08305 = 
         0.14464   -0.01427    0.00820   -0.02946 
AFIX 147 
H2    2    1.852037    0.586459    0.709573    11.00000   -1.50000 
AFIX   0 
O3    4    1.791889    0.575168    0.608773    11.00000    0.06979    0.09353 = 
         0.14532    0.00818    0.00820   -0.02294 
AFIX 147 
H3    2    1.858999    0.571063    0.619587    11.00000   -1.50000 
AFIX   0 
O4    4    1.262287    0.497355    0.613078    11.00000    0.12360    0.05759 = 
         0.05962    0.00020   -0.01195   -0.00238 
O5    4    1.317647    0.497826    0.737493    11.00000    0.04870    0.05395 = 
         0.10658   -0.02476    0.00810    0.01011 
O6    4    1.264792    0.327065    0.616927    11.00000    0.11056    0.07935 = 
         0.12346   -0.01023    0.00143   -0.02847 
N1    3    1.234440    0.638657    0.879427    11.00000    0.12572    0.12507 = 
         0.08767   -0.00055   -0.01621    0.04336 
N2    3    1.287357    0.580339    0.779127    11.00000    0.05456    0.07829 = 
         0.10102   -0.02265   -0.01303    0.02371 
AFIX  43 
H2A   2    1.343809    0.559048    0.784961    11.00000   -1.50000 
AFIX   0 
N3    3    1.309131    0.422845    0.636126    11.00000    0.06231    0.04864 = 
         0.10571    0.01178    0.00765   -0.00439 
AFIX  43 
H3A   2    1.308533    0.404921    0.657614    11.00000   -1.50000 
AFIX   0 
N4    3    1.174967    0.522319    0.688111    11.00000    0.05615    0.06851 = 
         0.11121   -0.00547    0.00044   -0.00061 
AFIX  43 
H4    2    1.136979    0.546905    0.677030    11.00000   -1.50000 
AFIX   0 
N5    3    1.338014    0.344779    0.552947    11.00000    0.09981    0.11221 = 
         0.12631   -0.00343    0.00928    0.00834 
H5    2    1.378842    0.368561    0.539389    11.00000   -1.50000 
C1    1    1.299453    0.603927    0.847974    11.00000    0.07964    0.11069 = 
         0.08672    0.00917   -0.00368    0.04383 
AFIX  23 
H1A   2    1.385314    0.613070    0.846084    11.00000   -1.20000 
H1B   2    1.295124    0.569707    0.857216    11.00000   -1.20000 
AFIX   0 
C2    1    1.243614    0.607457    0.808379    11.00000    0.06674    0.08047 = 
         0.08921   -0.00714   -0.00163    0.02295 
C3    1    1.249356    0.583246    0.738867    11.00000    0.05534    0.06613 = 
         0.10251   -0.01832   -0.00544    0.02145 
AFIX  13 
H3B   2    1.163665    0.594145    0.739885    11.00000   -1.20000 
AFIX   0 
C4    1    1.314785    0.621249    0.711805    11.00000    0.06203    0.05375 = 
         0.11468   -0.02116   -0.01154    0.00319 
AFIX  23 
H4A   2    1.272057    0.622660    0.686278    11.00000   -1.20000 
H4B   2    1.308207    0.653867    0.724150    11.00000   -1.20000 
AFIX  66 
C5    1    1.447810    0.610700    0.703835    11.00000    0.06082    0.05349 = 
         0.12272   -0.00469   -0.00600    0.00263 
C6    1    1.531551    0.630532    0.729627    11.00000    0.05729    0.05005 = 
         0.13827   -0.02034    0.00401   -0.01458 
AFIX  43 
H6    2    1.506785    0.653481    0.748950    11.00000   -1.20000 
AFIX  65 
C7    1    1.651527    0.616786    0.727147    11.00000    0.06356    0.07842 = 
         0.12946   -0.01452   -0.00323   -0.00310 
AFIX  43 
H7    2    1.708760    0.630341    0.744774    11.00000   -1.20000 
AFIX  65 
C8    1    1.687763    0.583208    0.698874    11.00000    0.06305    0.07229 = 
         0.11972   -0.00511    0.00180   -0.01141 
C9    1    1.604024    0.563375    0.673082    11.00000    0.06243    0.06195 = 
         0.11530    0.00340    0.00336   -0.01449 
C10   1    1.484047    0.577121    0.675562    11.00000    0.06905    0.05256 = 
         0.11878    0.00217   -0.00578   -0.00031 
AFIX  43 
H10   2    1.426815    0.563566    0.657934    11.00000   -1.20000 
AFIX  66 
C11   1    1.636254    0.522683    0.641544    11.00000    0.06852    0.06044 = 
         0.11896    0.00138    0.00623   -0.00916 
C12   1    1.720868    0.530267    0.612085    11.00000    0.08159    0.07217 = 
         0.12408   -0.00393    0.01564   -0.02005 
C13   1    1.735761    0.495763    0.582498    11.00000    0.07894    0.07793 = 
         0.12918   -0.00914    0.02960   -0.02075 
AFIX  43 
H13   2    1.793590    0.500947    0.562364    11.00000   -1.20000 
AFIX  65 
C14   1    1.666041    0.453674    0.582368    11.00000    0.07293    0.06137 = 
         0.12030   -0.01554    0.03125   -0.01568 
AFIX  43 
H14   2    1.676220    0.430093    0.562146    11.00000   -1.20000 
AFIX  65 
C15   1    1.581427    0.446090    0.611827    11.00000    0.06728    0.06149 = 
         0.11065   -0.00609    0.01823   -0.00353 
C16   1    1.566533    0.480593    0.641415    11.00000    0.07254    0.04374 = 
         0.11316    0.00121    0.02140    0.00002 
AFIX  43 
H16   2    1.508703    0.475410    0.661548    11.00000   -1.20000 
AFIX   0 
C17   1    1.511185    0.395634    0.613891    11.00000    0.07067    0.06725 = 
         0.09973    0.01386    0.01181   -0.00290 
AFIX  13 
H17   2    1.545731    0.375080    0.592365    11.00000   -1.20000 
AFIX   0 
C18   1    1.373728    0.405127    0.601676    11.00000    0.06436    0.06247 = 
         0.10592    0.01368    0.01224    0.00029 
AFIX  13 
H18   2    1.367637    0.428572    0.579211    11.00000   -1.20000 
AFIX   0 
C19   1    1.249131    0.466656    0.636109    11.00000    0.05013    0.04671 = 
         0.10228    0.01473   -0.00513   -0.00495 
C20   1    1.163338    0.474228    0.671802    11.00000    0.05223    0.07224 = 
         0.10886    0.00353   -0.00221   -0.01066 
AFIX  13 
H20   2    1.187369    0.450412    0.692666    11.00000   -1.20000 
AFIX   0 
C21   1    1.245774    0.530528    0.721317    11.00000    0.05377    0.06072 = 
         0.10790   -0.00809    0.00262    0.00452 
C22   1    1.534508    0.368241    0.651011    11.00000    0.07951    0.04607 = 
         0.06768   -0.02146   -0.01485   -0.00142 
AFIX 137 
H22A  2    1.486351    0.338299    0.651251    11.00000   -1.50000 
H22B  2    1.512553    0.388587    0.673614    11.00000   -1.50000 
H22C  2    1.619953    0.359826    0.652574    11.00000   -1.50000 
AFIX   0 
C23   1    1.315163    0.357986    0.592286    11.00000    0.08867    0.08922 = 
         0.11941   -0.00249    0.00036   -0.00114 
C28   1    1.033348    0.463955    0.661279    11.00000    0.07670    0.09953 = 
         0.12462    0.00378   -0.01934   -0.01734 
AFIX  23 
H28A  2    0.983080    0.471623    0.684507    11.00000   -1.20000 
H28B  2    1.009485    0.486629    0.639985    11.00000   -1.20000 
AFIX   0 
C29   1    1.004225    0.412417    0.648132    11.00000    0.09591    0.11027 = 
         0.13598    0.00058   -0.03395   -0.02300 
AFIX  13 
H29   2    1.067995    0.390410    0.658851    11.00000   -1.20000 
AFIX   0 
C30   1    1.008934    0.409028    0.603133    11.00000    0.16254    0.17492 = 
         0.13608   -0.02533   -0.03470   -0.04473 
AFIX 137 
H30A  2    0.984669    0.376224    0.594830    11.00000   -1.50000 
H30B  2    1.091008    0.415526    0.594100    11.00000   -1.50000 
H30C  2    0.954134    0.433166    0.591699    11.00000   -1.50000 
AFIX   0 
C31   1    0.884818    0.391359    0.659567    11.00000    0.13277    0.17801 = 
         0.17138    0.00113   -0.01947   -0.08626 
AFIX 137 
H31A  2    0.820396    0.412700    0.650061    11.00000   -1.50000 
H31B  2    0.880143    0.388725    0.688288    11.00000   -1.50000 
H31C  2    0.875906    0.358894    0.647822    11.00000   -1.50000 
AFIX   0 
PART 1 
O7    4    1.482159    0.256794    0.561936    31.00000    0.12917    0.13433 = 
         0.14369    0.00650   -0.00131    0.00664 
O8    4    1.335926    0.204217    0.531529    31.00000    0.11182    0.08464 = 
         0.16198    0.04629    0.00855   -0.01932 
O9    4    1.144933    0.343462    0.449564    31.00000    0.11945    0.10870 = 
         0.13984   -0.00288   -0.00220    0.00017 
O10   4    1.052325    0.316664    0.500523    31.00000    0.12938    0.14269 = 
         0.13281   -0.01035    0.01613    0.02271 
C24   1    1.299435    0.294994    0.537757    31.00000    0.11448    0.11702 = 
         0.13604   -0.00618    0.00991    0.00976 
AFIX  13 
H24   2    1.220216    0.291300    0.551319    31.00000   -1.20000 
AFIX   0 
C25   1    1.365072    0.245764    0.551408    31.00000    0.12402    0.12314 = 
         0.14217    0.00676    0.00406    0.00886 
C26   1    1.258797    0.291151    0.492983    31.00000    0.11868    0.12532 = 
         0.13818   -0.00147    0.00403    0.00648 
AFIX  23 
H26A  2    1.326904    0.301667    0.476272    31.00000   -1.20000 
H26B  2    1.242977    0.256387    0.486970    31.00000   -1.20000 
AFIX   0 
C27   1    1.157337    0.318224    0.482095    31.00000    0.11735    0.12793 = 
         0.13659   -0.00264    0.00403    0.01124 
SAME_1 0.01 0.04 O7 > C27 
PART 2 
O7A   4    1.545813    0.286454    0.531328   -31.00000    0.13913    0.11831 = 
         0.15289   -0.01378    0.01240    0.00709 
O8A   4    1.438093    0.209982    0.525201   -31.00000    0.11685    0.11490 = 
         0.15074    0.02094    0.01558    0.01307 
O9A   4    1.132378    0.361826    0.495203   -31.00000    0.12384    0.13035 = 
         0.13374    0.00031    0.00062    0.02421 
O10A  4    1.074820    0.289497    0.506910   -31.00000    0.11698    0.12904 = 
         0.13607   -0.00679    0.01072    0.01585 
C24A  1    1.328541    0.291577    0.539636   -31.00000    0.11843    0.11850 = 
         0.13666   -0.00455    0.00756    0.00756 
AFIX  13 
H24A  2    1.264882    0.274539    0.555210   -31.00000   -1.20000 
AFIX   0 
C25A  1    1.445678    0.257468    0.536602   -31.00000    0.12462    0.12231 = 
         0.14242    0.00378    0.00764    0.00825 
C26A  1    1.280546    0.302317    0.496398   -31.00000    0.11748    0.12309 = 
         0.13699   -0.00438    0.00448    0.00620 
AFIX  23 
H26C  2    1.331465    0.328606    0.485385   -31.00000   -1.20000 
H26D  2    1.296472    0.272716    0.480526   -31.00000   -1.20000 
AFIX   0 
C27A  1    1.160478    0.315652    0.489431   -31.00000    0.11866    0.12686 = 
         0.13723   -0.00368    0.00474    0.01171 
 
RESI  2 
SAME_1 0.01 0.04 O1 > C27A 
PART 0 
O1    4    1.016296    0.724349    0.818053    11.00000    0.05777    0.07077 = 
         0.10609    0.00055   -0.00320    0.00946 
O2    4    0.292082    0.738072    0.825726    11.00000    0.12497    0.07172 = 
         0.13948    0.02741   -0.00122   -0.02161 
PART 1 
AFIX 147 
H2    2    0.255247    0.764233    0.821196    11.00000   -1.50000 
AFIX   0 
PART 0 
O3    4    0.202104    0.736283    0.751509    11.00000    0.05874    0.06964 = 
         0.19181   -0.01002    0.00334   -0.01520 
AFIX 147 
H3    2    0.243825    0.727403    0.770825    11.00000   -1.50000 
AFIX   0 
O4    4    0.610236    0.859874    0.674478    11.00000    0.07673    0.06509 = 
         0.10296    0.00678    0.00170    0.00541 
O5    4    0.751750    0.860563    0.793240    11.00000    0.05840    0.05660 = 
         0.10849    0.00583   -0.00248    0.00613 
O6    4    0.508758    1.027525    0.681019    11.00000    0.08084    0.06937 = 
         0.16954    0.04189   -0.03002   -0.02037 
N1    3    1.038435    0.712865    0.896854    11.00000    0.10564    0.09100 = 
         0.10067   -0.03546   -0.01321    0.05701 
N2    3    0.868516    0.784302    0.819483    11.00000    0.06286    0.05894 = 
         0.10438   -0.01718   -0.00270    0.01553 
AFIX  43 
H2A   2    0.824434    0.803095    0.834732    11.00000   -1.50000 
AFIX   0 
N3    3    0.571508    0.933398    0.703069    11.00000    0.04061    0.05723 = 
         0.13576    0.00379   -0.00097    0.01135 
AFIX  43 
H3A   2    0.598489    0.953913    0.720928    11.00000   -1.50000 
AFIX   0 
N4    3    0.805687    0.845291    0.724884    11.00000    0.05990    0.08023 = 
         0.10497    0.00304   -0.00080    0.00071 
AFIX  43 
H4    2    0.829206    0.822269    0.708553    11.00000   -1.50000 
AFIX   0 
N5    3    0.358264    0.994299    0.637650    11.00000    0.09319    0.09245 = 
         0.15658    0.02758   -0.01429    0.00912 
H5    2    0.309984    0.974521    0.624207    11.00000   -1.50000 
C1    1    0.946054    0.752604    0.879465    11.00000    0.10251    0.08504 = 
         0.10543   -0.02575   -0.01808    0.04019 
AFIX  23 
H1A   2    0.863476    0.744088    0.887836    11.00000   -1.20000 
H1B   2    0.965610    0.785073    0.890525    11.00000   -1.20000 
AFIX   0 
C2    1    0.950321    0.755255    0.835819    11.00000    0.09273    0.07411 = 
         0.10427   -0.01181   -0.00661    0.02452 
C3    1    0.850334    0.785833    0.778139    11.00000    0.07225    0.05265 = 
         0.10367   -0.00688    0.00822    0.01472 
AFIX  13 
H3B   2    0.931268    0.782001    0.765739    11.00000   -1.20000 
AFIX   0 
C4    1    0.772747    0.742338    0.763515    11.00000    0.07153    0.05499 = 
         0.11084   -0.00727    0.00252    0.02264 
AFIX  23 
H4A   2    0.767081    0.743773    0.734462    11.00000   -1.20000 
H4B   2    0.813509    0.711438    0.770568    11.00000   -1.20000 
AFIX  66 
C5    1    0.644193    0.741912    0.781003    11.00000    0.08411    0.07445 = 
         0.11809    0.00413    0.00436    0.00560 
C6    1    0.615075    0.713876    0.813733    11.00000    0.11203    0.07033 = 
         0.12122    0.01229   -0.01246   -0.00029 
AFIX  43 
H6    2    0.675383    0.695185    0.826550    11.00000   -1.20000 
AFIX  65 
C7    1    0.497717    0.713188    0.827711    11.00000    0.12418    0.06573 = 
         0.12535    0.01709   -0.00778    0.00241 
AFIX  43 
H7    2    0.477816    0.694027    0.850081    11.00000   -1.20000 
AFIX  65 
C8    1    0.409476    0.740536    0.808958    11.00000    0.11062    0.05765 = 
         0.13404    0.01541   -0.01210   -0.00959 
C9    1    0.438593    0.768572    0.776228    11.00000    0.07515    0.05846 = 
         0.13161    0.01275   -0.00893   -0.01451 
C10   1    0.555951    0.769261    0.762250    11.00000    0.07382    0.05906 = 
         0.12493    0.00646   -0.00501   -0.00314 
AFIX  43 
H10   2    0.575851    0.788422    0.739880    11.00000   -1.20000 
AFIX  66 
C11   1    0.349457    0.802528    0.753141    11.00000    0.05881    0.05692 = 
         0.13479   -0.00074   -0.01356   -0.00320 
C12   1    0.240129    0.785564    0.738863    11.00000    0.08107    0.06153 = 
         0.14882   -0.00218   -0.02521   -0.02190 
C13   1    0.166719    0.816236    0.716875    11.00000    0.06705    0.06852 = 
         0.14443   -0.01141   -0.01957   -0.00863 
AFIX  43 
H13   2    0.091999    0.804641    0.707117    11.00000   -1.20000 
AFIX  65 
C14   1    0.202637    0.863872    0.709166    11.00000    0.06943    0.06648 = 
         0.13829   -0.00472   -0.02476    0.00057 
AFIX  43 
H14   2    0.152464    0.884835    0.694138    11.00000   -1.20000 
AFIX  65 
C15   1    0.311964    0.880837    0.723444    11.00000    0.06209    0.05846 = 
         0.13665    0.00920   -0.01721   -0.00462 
C16   1    0.385375    0.850165    0.745431    11.00000    0.05640    0.06798 = 
         0.13675    0.01544   -0.02951   -0.00977 
AFIX  43 
H16   2    0.460095    0.861760    0.755189    11.00000   -1.20000 
AFIX   0 
C17   1    0.352615    0.936650    0.718992    11.00000    0.05341    0.05247 = 
         0.13654    0.00584   -0.01039   -0.00279 
AFIX  13 
H17   2    0.280754    0.952690    0.706961    11.00000   -1.20000 
AFIX   0 
C18   1    0.453556    0.941854    0.685617    11.00000    0.04527    0.04991 = 
         0.14586    0.00960   -0.00607    0.01077 
AFIX  13 
H18   2    0.439072    0.916250    0.665188    11.00000   -1.20000 
AFIX   0 
C19   1    0.642278    0.893956    0.692312    11.00000    0.05888    0.05900 = 
         0.11723   -0.00010    0.01598    0.00507 
C20   1    0.772080    0.892352    0.709466    11.00000    0.06019    0.07897 = 
         0.10185    0.00060    0.01514    0.00836 
AFIX  13 
H20   2    0.772692    0.915330    0.732329    11.00000   -1.20000 
AFIX   0 
C21   1    0.801769    0.835555    0.764735    11.00000    0.06177    0.06290 = 
         0.10638    0.00037    0.00550    0.00843 
C22   1    0.370124    0.964251    0.756867    11.00000    0.10268    0.01980 = 
         0.15448   -0.02199   -0.01770   -0.00658 
AFIX 137 
H22A  2    0.395682    0.997694    0.750997    11.00000   -1.50000 
H22B  2    0.431797    0.948011    0.772748    11.00000   -1.50000 
H22C  2    0.294292    0.965015    0.771511    11.00000   -1.50000 
AFIX   0 
C23   1    0.448764    0.989802    0.666534    11.00000    0.07863    0.07868 = 
         0.15533    0.02390   -0.01281   -0.01183 
C28   1    0.864336    0.910926    0.681268    11.00000    0.08792    0.09987 = 
         0.10580   -0.00245    0.03406    0.00486 
AFIX  23 
H28A  2    0.850725    0.895027    0.655489    11.00000   -1.20000 
H28B  2    0.944451    0.900502    0.690732    11.00000   -1.20000 
AFIX   0 
C29   1    0.867306    0.966306    0.674827    11.00000    0.12183    0.11378 = 
         0.12882    0.00592    0.04496   -0.01838 
AFIX  13 
H29   2    0.784509    0.980436    0.675703    11.00000   -1.20000 
AFIX   0 
C30   1    0.949299    0.990292    0.706038    11.00000    0.09766    0.08809 = 
         0.17883   -0.03190    0.03226    0.01691 
AFIX 137 
H30A  2    0.989079    0.964840    0.721556    11.00000   -1.50000 
H30B  2    0.900728    1.010859    0.723463    11.00000   -1.50000 
H30C  2    1.010072    1.010382    0.692882    11.00000   -1.50000 
AFIX   0 
C31   1    0.929744    0.978576    0.635927    11.00000    0.18405    0.17633 = 
         0.15153    0.00805    0.07882   -0.07028 
AFIX 137 
H31A  2    0.872389    0.975167    0.614218    11.00000   -1.50000 
H31B  2    0.997293    0.956201    0.631837    11.00000   -1.50000 
H31C  2    0.959525    1.012217    0.636823    11.00000   -1.50000 
AFIX   0 
PART 1 
O7    4    0.475221    1.042018    0.579020    41.00000    0.13939    0.13534 = 
         0.15724    0.03052    0.00126    0.03669 
O8    4    0.400567    1.124130    0.591901    41.00000    0.10661    0.11962 = 
         0.17082    0.02967   -0.01664    0.04133 
O9    4    0.055627    1.122623    0.661269    41.00000    0.10458    0.09406 = 
         0.16744    0.04219   -0.00219    0.03125 
O10   4    0.104596    1.101798    0.602935    41.00000    0.11462    0.11801 = 
         0.16802    0.03629   -0.01654    0.02471 
C24   1    0.317700    1.045630    0.627473    41.00000    0.09849    0.10427 = 
         0.16142    0.03018   -0.00946    0.02191 
AFIX  13 
H24   2    0.253447    1.035533    0.608582    41.00000   -1.20000 
AFIX   0 
C25   1    0.396437    1.075189    0.596009    41.00000    0.10401    0.11760 = 
         0.16159    0.03490   -0.00826    0.02823 
C26   1    0.232222    1.076010    0.655563    41.00000    0.09892    0.09672 = 
         0.16444    0.03511   -0.01354    0.02909 
AFIX  23 
H26A  2    0.191078    1.052446    0.673061    41.00000   -1.20000 
H26B  2    0.284194    1.096467    0.672503    41.00000   -1.20000 
AFIX   0 
C27   1    0.143682    1.106601    0.639602    41.00000    0.09941    0.09672 = 
         0.16356    0.03880   -0.00968    0.03251 
PART 2 
O7A   4    0.542345    1.031663    0.595147   -41.00000    0.11280    0.13026 = 
         0.15572    0.03080   -0.00088    0.03683 
O8A   4    0.473093    1.115843    0.601235   -41.00000    0.10997    0.11858 = 
         0.16689    0.03093   -0.01265    0.03334 
O9A   4    0.105158    1.120427    0.667384   -41.00000    0.08817    0.08785 = 
         0.16620    0.04352   -0.00726    0.03152 
O10A  4    0.201831    1.140815    0.616143   -41.00000    0.10657    0.09970 = 
         0.16251    0.03525   -0.00473    0.02210 
C24A  1    0.335514    1.041612    0.615358   -41.00000    0.10296    0.10733 = 
         0.16082    0.03206   -0.00990    0.02411 
AFIX  13 
H24A  2    0.278356    1.035083    0.593270   -41.00000   -1.20000 
AFIX   0 
C25A  1    0.454284    1.067173    0.598069   -41.00000    0.10699    0.11619 = 
         0.16133    0.03402   -0.00943    0.02620 
C26A  1    0.268978    1.072590    0.648198   -41.00000    0.10091    0.09968 = 
         0.16352    0.03431   -0.01053    0.02915 
AFIX  23 
H26C  2    0.240731    1.049365    0.668507   -41.00000   -1.20000 
H26D  2    0.330234    1.093571    0.660848   -41.00000   -1.20000 
AFIX   0 
C27A  1    0.170833    1.102783    0.638459   -41.00000    0.10430    0.09901 = 
         0.16438    0.03824   -0.00789    0.03119 
HKLF 4 
 
 
 
 
REM  19 in P212121 #19 
REM wR2 = 0.2159, GooF = S = 0.913, Restrained GooF = 0.894 for all data 
REM R1 = 0.0819 for 4720 Fo > 4sig(Fo) and 0.1171 for all 9167 data 
REM 969 parameters refined using 2166 restraints 
 
END 
 
WGHT      0.0922      0.0000 
 
REM Instructions for potential hydrogen bonds 
HTAB O3_1 O15W_$1 
HTAB_2 N2_1 O6_$2 
HTAB_2 N3_1 O5_$2 
HTAB N4_1 O15W 
HTAB_2 C1_1 O8A_$2 
HTAB_2 C20_1 O5_$2 
HTAB C26_1 O8_1 
HTAB O3_2 O2_2 
HTAB_1 N2_2 O6_$3 
HTAB_1 N3_2 O5_$3 
HTAB N4_2 O6W 
HTAB N5_2 O7W 
EQIV $5 x-1, y, z 
HTAB C13_2 O6W_$5 
 
REM Highest difference peak  0.126,  deepest hole -0.078,  1-sigma level  0.016 
Q1    1   1.4604  0.1514  0.5452  11.00000  0.05    0.13 
Q2    1   0.7870  0.7942  0.7439  11.00000  0.05    0.08 
Q3    1   1.2561  0.3561  0.6539  11.00000  0.05    0.07 
Q4    1   1.1609  0.5833  0.8463  11.00000  0.05    0.07 
Q5    1   1.6443  0.3038  0.5022  11.00000  0.05    0.07 
Q6    1   1.3416  0.1977  0.4980  11.00000  0.05    0.07 
Q7    1   0.2076  0.8897  0.6402  11.00000  0.05    0.07 
Q8    1   0.3016  0.7684  0.7201  11.00000  0.05    0.06 
Q9    1   0.8072  0.7629  0.7031  11.00000  0.05    0.06 
Q10   1   0.1037  1.1147  0.6513  11.00000  0.05    0.06 
Q11   1   0.5232  0.9633  0.7684  11.00000  0.05    0.06 
Q12   1   0.9897  0.7792  0.7839  11.00000  0.05    0.06 
Q13   1   1.1920  0.2375  0.5538  11.00000  0.05    0.06 
Q14   1   0.0457  1.1202  0.6316  11.00000  0.05    0.06 
Q15   1   1.0281  0.7664  0.7746  11.00000  0.05    0.06 
Q16   1   0.9832  0.3864  0.6955  11.00000  0.05    0.06 
Q17   1   0.9685  0.4134  0.7028  11.00000  0.05    0.05 
Q18   1   0.7604  0.7419  0.7231  11.00000  0.05    0.05 
Q19   1   1.2256  0.5440  0.8597  11.00000  0.05    0.05 
Q20   1   1.2157  0.6619  0.9231  11.00000  0.05    0.05 
;
_shelx_res_checksum                17496
_shelx_hkl_file
;
   6 -18  15    0.44    0.75 
   5 -17  16    0.12    0.82 
   7 -15   7    0.24    0.68 
  -2 -13  28    0.14    0.79 
  -1 -11  22    2.20    2.09 
   9  -7 -13    0.58    0.75 
  -4  -7  23    0.88    1.67 
   7  -6  -9    1.40    1.27 
  -2  -6  16   11.55    3.58 
   4  -4  -4   22.65    2.15 
  -2  -2   9   27.92    4.12 
  -5  -2  17    3.96    2.43 
   8  -1 -21    0.01    0.77 
  -8  -1  23   -0.65    0.77 
   6   0 -17    1.04    1.60 
   2   3 -11    5.43    3.05 
   4   8 -26   -0.83    1.06 
   3   9 -25    0.54    1.65 
  -9   9   8    0.93    0.56 
   2  10 -24    1.95    1.96 
   1  11 -23    1.68    1.88 
  -4  11  -9    2.46    1.73 
   0  12 -22    0.25    1.61 
  -2  15 -22    0.00    1.11 
   7 -18  12    0.30    0.29 
   3 -18  23    0.09    0.44 
   6 -17  13    0.03    0.34 
   2 -17  24    0.16    0.43 
   5 -16  14   -0.08    0.44 
   4 -16  17    0.16    0.50 
   1 -16  25    0.33    0.44 
   3 -15  18    0.12    0.51 
   1 -15  23    0.11    0.57 
   0 -15  26    0.58    0.48 
   6 -14   8    0.03    0.33 
   2 -14  19    0.15    0.54 
   0 -14  24   -0.06    0.66 
  -1 -14  27    0.42    0.47 
   5 -13   9   -0.16    0.52 
   2 -13  17    0.52    0.84 
   1 -13  20    0.35    0.60 
  -1 -13  25   -0.13    0.66 
   4 -12  10    0.28    0.76 
   1 -12  18    1.47    1.05 
  -2 -12  26   -0.03    0.56 
   3 -11  11    2.50    1.11 
   0 -11  19    1.59    1.18 
  -3 -11  27    0.32    0.46 
   2 -10  12    3.17    1.36 
  -1 -10  20    0.41    0.98 
  -4 -10  28    0.21    0.36 
   1  -9  13    1.62    1.37 
  -2  -9  21    0.60    0.85 
  -4  -9  26    0.14    0.54 
   9  -8 -11    0.32    0.32 
   0  -8  14    0.77    1.11 
  -3  -8  22    0.29    0.75 
  -5  -8  27    0.14    0.49 
   8  -7 -10    0.44    0.49 
  -1  -7  15   11.45    2.78 
  -3  -7  20    1.15    1.18 
   6  -6  -6    2.82    0.95 
  -4  -6  21    1.07    1.06 
  -6  -6  26    0.14    0.46 
   5  -5  -5   13.93    1.62 
  -2  -5  14    0.30    1.54 
  -5  -5  22    0.34    0.66 
   0  -4   7   18.83    2.30 
  -3  -4  15    1.81    1.44 
  -6  -4  23    0.43    0.56 
   8  -3 -17    0.12    0.48 
  -1  -3   8    6.51    2.17 
  -4  -3  16    4.62    1.74 
  -6  -3  21    0.10    0.71 
   8  -2 -19   -0.03    0.39 
   7  -2 -16    0.46    0.61 
  -7  -2  22    0.08    0.51 
   7  -1 -18    0.43    0.58 
   6  -1 -15    0.93    0.80 
  -5  -1  15    0.29    0.91 
   5   0 -14    1.19    0.89 
   4   0 -11    4.66    1.47 
  -3   0   8   -0.01    1.16 
  -6   0  16    0.41    0.68 
  -8   0  21   -0.01    0.38 
   4   1 -13    0.14    0.86 
   3   1 -10   11.93    1.93 
  -4   1   9   18.04    2.55 
   2   2  -9   22.07    2.33 
  -7   2  15    0.41    0.58 
   7   3 -25    0.44    0.32 
  -8   3  16   -0.01    0.34 
   6   4 -24   -0.03    0.37 
  -6   4   9    1.86    1.08 
  -8   4  14    0.90    0.50 
   6   5 -26    0.21    0.38 
   5   5 -23    0.28    0.62 
   4   5 -20   -0.20    0.89 
   0   5  -9   47.49    4.01 
  -9   5  15    0.20    0.30 
   5   6 -25    0.50    0.55 
   4   6 -22   -0.01    0.72 
   3   6 -19    0.45    1.09 
  -1   6  -8    4.17    1.86 
  -7   6   8    1.21    0.61 
   5   7 -27    0.01    0.38 
   4   7 -24   -0.15    0.55 
   3   7 -21    1.21    0.82 
   2   7 -18   -0.12    1.20 
  -2   7  -7    5.10    1.55 
  -5   7   1    3.68    0.45 
   3   8 -23    0.02    0.57 
   2   8 -20    0.49    0.89 
   2   9 -22    2.10    1.17 
   1   9 -19    2.91    1.42 
  -3   9  -8    0.20    0.74 
   1  10 -21   -0.24    0.71 
   0  10 -18    0.58    1.15 
  -4  10  -7    0.57    0.78 
   0  11 -20    0.67    0.87 
  -1  11 -17    0.71    1.06 
  -1  12 -19   -0.18    0.77 
  -5  12  -8    0.60    0.62 
  -1  13 -21    0.33    0.64 
  -2  13 -18    0.93    0.86 
  -2  14 -20    0.47    0.56 
  -3  14 -17    0.38    0.71 
  -6  14  -9    1.12    0.44 
  -3  15 -19    0.15    0.63 
  -3  16 -21    1.75    0.70 
  -4  16 -18    0.13    0.45 
  -7  16 -10    0.51    0.29 
  -4  17 -20   -0.05    0.38 
  -5  18 -19    0.28    0.32 
   6 -19  16    0.06    0.30 
   5 -19  19    0.13    0.34 
   4 -18  20    0.08    0.42 
   3 -17  21   -0.04    0.52 
   1 -17  26    0.15    0.46 
   3 -16  19    0.64    0.73 
   2 -16  22    0.16    0.54 
   0 -16  27    0.29    0.54 
   8 -15   4    0.44    0.24 
   4 -15  15    0.47    0.68 
   2 -15  20    0.35    0.79 
  -1 -15  28   -0.02    0.47 
   7 -14   5    0.43    0.30 
   3 -14  16    0.08    0.69 
   1 -14  21    0.14    0.84 
   0 -13  22    0.60    0.96 
  -2 -13  27    0.24    0.58 
  -1 -12  23   -0.07    0.80 
  -3 -12  28    0.03    0.55 
   1 -11  16    0.53    1.21 
  -2 -11  24    1.25    0.93 
   0 -10  17    0.85    1.38 
  -3 -10  25    0.10    0.72 
   5  -9   2    2.46    0.45 
  -1  -9  18   -0.20    1.15 
  -3  -9  23    0.03    1.03 
  -5  -9  28    0.05    0.49 
   8  -8  -8    0.29    0.38 
   4  -8   3    2.46    0.82 
   1  -8  11    0.07    1.53 
  -2  -8  19    0.05    1.11 
  -4  -8  24    0.59    0.86 
   7  -7  -7    0.80    0.52 
   3  -7   4    1.29    0.83 
   0  -7  12    0.32    1.72 
  -5  -7  25   -0.08    0.61 
   2  -6   5   17.41    1.72 
  -1  -6  13    8.63    2.12 
  -3  -6  18    1.78    1.46 
  -5  -6  23    0.52    0.86 
   9  -5 -16    0.75    0.43 
   1  -5   6   18.56    2.04 
  -4  -5  19    0.12    1.15 
  -6  -5  24    0.08    0.67 
   9  -4 -18    0.03    0.35 
   8  -4 -15   -0.10    0.47 
  -5  -4  20   -0.17    0.86 
  -7  -4  25   -0.04    0.38 
   7  -3 -14   -0.17    0.65 
  -3  -3  13    4.36    1.86 
  -5  -3  18    0.25    1.05 
  -7  -3  23   -0.08    0.50 
   6  -2 -13    0.01    0.78 
  -4  -2  14    1.00    1.25 
  -6  -2  19    0.08    0.81 
   5  -1 -12    5.76    1.42 
  -2  -1   7    1.34    1.56 
  -7  -1  20    0.19    0.58 
   8   0 -22   -0.13    0.41 
  -5   0  13    0.70    1.10 
  -7   0  18    0.08    0.61 
   7   1 -21   -0.04    0.53 
  -6   1  14    0.48    0.86 
  -8   1  19    0.18    0.41 
   7   2 -23   -0.05    0.46 
   6   2 -20    0.07    0.75 
   6   3 -22    0.28    0.48 
   5   3 -19    0.16    0.95 
   1   3  -8    5.25    1.90 
  -5   3   8   -0.05    0.74 
  -7   3  13   -0.16    0.64 
  -9   3  18   -0.01    0.30 
   5   4 -21    0.33    0.71 
   4   4 -18    2.37    1.36 
   0   4  -7   22.85    2.39 
  -3   4   1    4.31    0.66 
   3   5 -17    0.94    1.43 
  -6   5   7    0.82    0.65 
   6   6 -27    0.68    0.48 
   2   6 -16    4.47    1.85 
  -9   6  13    0.18    0.28 
   5   7 -26    0.22    0.62 
   1   7 -15    7.91    2.09 
   5   8 -28   -0.03    0.41 
   4   8 -25   -0.01    0.66 
   1   8 -17    4.03    1.54 
   0   8 -14    0.42    1.58 
  -3   8  -6    3.77    1.15 
  -8   8   7    0.60    0.38 
   4   9 -27    0.29    0.51 
   3   9 -24   -0.12    0.83 
   0   9 -16    0.14    1.25 
   4  10 -29    0.09    0.36 
   3  10 -26   -0.12    0.66 
   2  10 -23    0.01    0.92 
  -1  10 -15    0.94    1.32 
  -9  10   6    0.30    0.21 
   3  11 -28    0.01    0.46 
   2  11 -25    0.49    0.82 
  -2  11 -14    1.12    1.17 
   2  12 -27   -0.40    0.53 
   1  12 -24    0.87    0.85 
  -2  12 -16   -0.08    0.83 
   2  13 -29    0.04    0.35 
   1  13 -26    0.40    0.62 
   0  13 -23    0.24    0.82 
  -3  13 -15    0.22    0.89 
  -6  13  -7    0.47    0.43 
   1  14 -28   -0.25    0.50 
   0  14 -25    0.14    0.56 
  -1  14 -22    0.37    0.77 
  -4  14 -14    0.49    0.78 
   0  15 -27    0.36    0.46 
  -1  15 -24   -0.04    0.61 
  -4  15 -16    0.40    0.65 
  -7  15  -8    0.21    0.27 
  -1  16 -26    0.38    0.39 
  -2  16 -23   -0.02    0.58 
  -5  16 -15    0.30    0.45 
  -2  17 -25    0.14    0.42 
  -3  17 -22   -0.08    0.49 
  -5  17 -17    0.04    0.36 
  -8  17  -9    0.03    0.16 
  -6  18 -16    0.22    0.26 
   4 -19  21    0.12    0.45 
   5 -18  17    0.18    0.43 
   3 -18  22    0.18    0.58 
   7 -17  10   -0.11    0.31 
   4 -17  18    0.17    0.60 
   6 -16  11    0.51    0.48 
   1 -16  24    0.36    0.67 
   5 -15  12    1.06    0.64 
   0 -15  25    0.62    0.72 
   4 -14  13    1.72    0.89 
   2 -14  18    0.13    0.84 
  -1 -14  26   -0.28    0.71 
   6 -13   6    0.79    0.47 
   3 -13  14    0.58    0.96 
   1 -13  19    0.57    0.92 
  -1 -13  24    0.23    0.82 
   5 -12   7    0.82    0.65 
   2 -12  15    0.67    1.09 
   0 -12  20    1.49    1.30 
  -2 -12  25    0.43    0.77 
   4 -11   8    0.68    0.85 
  -1 -11  21    0.61    1.10 
  -3 -11  26    0.11    0.70 
   3 -10   9    6.10    1.38 
  -2 -10  22    1.12    1.15 
  -4 -10  27    0.07    0.60 
   9  -9  -9    0.10    0.28 
   2  -9  10    7.12    1.71 
   0  -9  15    0.76    1.40 
  -2  -9  20    0.62    1.20 
  -4  -9  25   -0.18    0.67 
  -1  -8  16    3.00    1.72 
  -3  -8  21    0.56    1.18 
  -5  -8  26    0.37    0.61 
  -2  -7  17    7.91    2.01 
  -4  -7  22    0.18    1.01 
  -6  -7  27    0.05    0.46 
   9  -6 -14   -0.09    0.38 
  -6  -6  25   -0.02    0.55 
   8  -5 -13   -0.13    0.50 
  -1  -5  11   19.61    2.59 
  -3  -5  16    1.48    1.49 
  -5  -5  21    0.35    0.91 
   7  -4 -12    1.03    0.79 
  -2  -4  12    5.01    2.05 
  -4  -4  17    0.47    1.43 
  -6  -4  22    0.67    0.88 
   6  -3 -11   -0.22    0.78 
   5  -2 -10    3.27    1.21 
  -1  -2   6   26.27    2.30 
  -7  -2  21    0.32    0.68 
   8  -1 -20    0.37    0.51 
   4  -1  -9   12.31    1.73 
  -4  -1  12    0.02    1.46 
  -6  -1  17    1.42    1.02 
  -8  -1  22    0.17    0.48 
   7   0 -19   -0.14    0.66 
   6   0 -16    0.09    0.80 
   3   0  -8    1.54    1.52 
   6   1 -18    0.64    0.95 
   5   1 -15    0.67    0.98 
   2   1  -7    2.12    1.71 
  -7   1  16    1.08    0.83 
   5   2 -17    1.95    1.19 
  -4   2   7    4.22    1.28 
  -6   2  12    0.71    0.91 
  -8   2  17    0.01    0.45 
   7   3 -24    0.02    0.38 
   4   3 -16    3.55    1.51 
   6   4 -23   -0.02    0.51 
   3   4 -15    3.72    1.64 
  -9   4  16   -0.06    0.38 
   6   5 -25    0.24    0.51 
   5   5 -22    0.52    0.79 
   2   5 -14    0.49    1.72 
  -1   5  -6   16.39    1.88 
  -8   5  12    0.17    0.53 
   5   6 -24    0.41    0.74 
   4   6 -21    0.20    0.90 
   1   6 -13    8.14    1.93 
   4   7 -23    0.22    0.81 
   3   7 -20    1.37    1.15 
   0   7 -12   -0.21    1.59 
  -7   7   6    1.26    0.52 
  -9   7  11    0.23    0.34 
   3   8 -22    0.67    1.00 
   2   9 -21    0.01    1.11 
  -1   9 -13    0.65    1.44 
  -4   9  -5    0.56    0.76 
   1  10 -20    0.17    1.08 
  -2  10 -12    2.31    1.42 
   1  11 -22    0.40    0.94 
   0  11 -19    1.81    1.24 
  -5  11  -6    1.62    0.70 
   3  12 -29    0.00    0.42 
   0  12 -21    0.38    0.98 
  -3  12 -13    1.09    1.07 
   2  13 -28   -0.04    0.40 
  -1  13 -20    0.36    1.05 
  -4  13 -12    0.33    0.87 
   1  14 -27   -0.21    0.58 
  -2  14 -19    0.43    0.94 
  -7  14  -6    0.48    0.32 
  -2  15 -21    0.29    0.70 
  -5  15 -13    0.77    0.61 
  -3  16 -20    0.00    0.69 
  -8  16  -7    0.01    0.20 
  -4  17 -19   -0.09    0.52 
  -6  17 -14    0.11    0.34 
  -4  18 -21   -0.15    0.43 
  -7  18 -13    0.06    0.27 
   5 -19  18   -0.02    0.41 
   6 -18  14    0.01    0.40 
   4 -18  19   -0.12    0.50 
   2 -18  24    0.06    0.44 
   8 -17   7    0.19    0.21 
   5 -17  15    0.01    0.51 
   3 -17  20    0.37    0.69 
   1 -17  25   -0.03    0.47 
   4 -16  16    0.74    0.68 
   2 -16  21    0.11    0.74 
   0 -16  26    0.03    0.61 
   3 -15  17    0.16    0.71 
   1 -15  22    0.04    0.69 
  -1 -15  27    0.01    0.58 
   5 -14  10   -0.06    0.65 
   0 -14  23   -0.15    0.82 
  -2 -14  28   -0.18    0.51 
   4 -13  11    1.04    0.91 
  -2 -13  26   -0.25    0.64 
   3 -12  12    0.30    0.99 
   1 -12  17   -0.24    1.09 
  -1 -12  22    0.82    1.01 
  -3 -12  27   -0.15    0.56 
   2 -11  13    1.26    1.26 
   0 -11  18    1.68    1.30 
  -2 -11  23    0.30    0.93 
  -4 -11  28   -0.08    0.53 
   1 -10  14    1.26    1.35 
  -1 -10  19    1.33    1.23 
  -3 -10  24    0.23    0.87 
  -5  -9  27   -0.03    0.51 
  -4  -8  23    0.25    0.89 
   1  -7   9   12.76    2.08 
  -1  -7  14    6.92    2.03 
  -3  -7  19   -0.18    1.24 
  -5  -7  24    1.54    0.86 
   8  -6 -11    0.12    0.50 
   0  -6  10   20.04    2.40 
  -2  -6  15    2.71    1.74 
  -4  -6  20    0.30    1.09 
   7  -5 -10    0.69    0.73 
  -6  -5  23   -0.01    0.69 
   6  -4  -9    0.86    0.86 
  -5  -4  19    0.29    0.99 
  -7  -4  24    0.43    0.53 
   9  -3 -19    0.24    0.40 
   5  -3  -8    1.50    0.97 
   0  -3   5  229.52    4.62 
  -2  -3  10   19.04    2.35 
  -4  -3  15    1.45    1.49 
  -6  -3  20    0.26    0.93 
   8  -2 -18    0.04    0.60 
  -3  -2  11    3.17    1.70 
  -5  -2  16    0.17    1.07 
  -8  -2  23   -0.00    0.43 
   7  -1 -17    1.02    0.87 
  -7  -1  19   -0.19    0.70 
  -6   0  15    1.17    0.96 
  -8   0  20    0.41    0.55 
   8   1 -23   -0.04    0.44 
  -3   1   6    7.68    1.55 
  -5   1  11    4.14    1.33 
   7   2 -22    0.46    0.56 
   4   2 -14    0.81    1.27 
   1   2  -6   24.13    2.19 
  -9   2  19   -0.15    0.35 
   6   3 -21    0.02    0.68 
   3   3 -13    4.21    1.69 
   0   3  -5  241.56    4.63 
  -8   3  15    0.21    0.52 
   5   4 -20    0.17    0.95 
   2   4 -12   11.22    2.16 
  -5   4   6    8.84    1.18 
  -7   4  11    0.69    0.72 
   4   5 -19    0.21    1.20 
   1   5 -11   14.82    2.34 
  -9   5  14    0.70    0.42 
   6   6 -26    0.07    0.45 
   3   6 -18    4.48    1.59 
  -2   6  -5   12.51    1.52 
  -8   6  10    0.17    0.49 
   5   7 -25    0.19    0.67 
   2   7 -17    2.10    1.51 
   5   8 -27    0.05    0.45 
   4   8 -24    0.17    0.72 
   2   8 -19    1.53    1.32 
  -1   8 -11    0.57    1.47 
   4   9 -26    0.23    0.58 
   1   9 -18    0.58    1.32 
  -2   9 -10    7.22    1.65 
  -8   9   5    0.86    0.34 
   4  10 -28    0.37    0.45 
   3  10 -25    0.66    0.78 
   0  10 -17    0.43    1.42 
   3  11 -27    0.11    0.54 
   2  11 -24    1.53    0.90 
  -1  11 -16    1.39    1.22 
  -3  11 -11    0.43    1.11 
   2  12 -26    0.17    0.61 
   1  12 -23   -0.03    0.81 
  -1  12 -18    1.07    1.11 
  -4  12 -10    0.31    0.82 
  -6  12  -5    0.56    0.44 
   1  13 -25   -0.56    0.74 
  -2  13 -17    0.37    1.01 
   0  14 -24    0.15    0.74 
  -3  14 -16    0.34    0.84 
  -5  14 -11    0.70    0.70 
   0  15 -26   -0.25    0.51 
  -1  15 -23    0.54    0.67 
  -3  15 -18    0.52    0.73 
  -1  16 -25    0.24    0.49 
  -2  16 -22    0.08    0.61 
  -4  16 -17    0.20    0.58 
  -6  16 -12    0.18    0.47 
  -2  17 -24    0.33    0.53 
  -7  17 -11    0.19    0.34 
  -3  18 -23    0.48    0.42 
  -5  18 -18    0.12    0.40 
   7 -18  11   -0.11    0.31 
   6 -17  12    0.39    0.49 
   2 -17  22   -0.09    0.55 
   7 -16   8    0.43    0.37 
   5 -16  13   -0.10    0.57 
   3 -16  18   -0.02    0.73 
   1 -16  23    0.75    0.70 
   6 -15   9    0.40    0.53 
   4 -15  14    0.02    0.70 
   2 -15  19    0.75    0.86 
   0 -15  24    0.04    0.69 
   3 -14  15   -0.11    0.82 
   1 -14  20    0.78    0.87 
  -1 -14  25   -0.06    0.70 
   2 -13  16    0.55    0.93 
   0 -13  21   -0.01    0.95 
  -3 -13  28   -0.35    0.50 
  -2 -12  24    0.52    0.78 
  -1 -11  20    0.71    1.04 
  -3 -11  25    0.61    0.71 
   9 -10  -7    0.22    0.27 
   4 -10   6    0.57    0.77 
   0 -10  16    0.55    1.28 
  -2 -10  21    1.83    1.17 
  -4 -10  26    0.12    0.59 
   8  -9  -6    0.37    0.36 
   3  -9   7    8.36    1.42 
   1  -9  12    2.04    1.61 
  -1  -9  17    2.20    1.43 
  -3  -9  22   -0.29    1.04 
   7  -8  -5    0.37    0.40 
   2  -8   8    6.17    1.58 
   0  -8  13    8.46    1.97 
  -2  -8  18    0.60    1.36 
  -5  -8  25    0.49    0.62 
   9  -7 -12    0.11    0.39 
   6  -7  -4    0.76    0.49 
  -4  -7  21    0.67    0.98 
  -6  -7  26    0.09    0.48 
   5  -6  -3    3.96    0.63 
  -3  -6  17    2.40    1.42 
  -5  -6  22    0.17    0.87 
  -2  -5  13    8.76    2.10 
  -4  -5  18    2.05    1.29 
  -7  -5  25   -0.22    0.45 
   9  -4 -17    0.28    0.45 
  -1  -4   9   17.08    2.33 
  -3  -4  14    1.50    1.51 
  -6  -4  21    0.14    0.77 
   8  -3 -16    0.07    0.55 
  -7  -3  22   -0.19    0.63 
   7  -2 -15    0.74    0.82 
   4  -2  -7    4.02    1.24 
  -6  -2  18    0.87    0.92 
   6  -1 -14    1.60    1.02 
   3  -1  -6    4.44    1.39 
  -5  -1  14   12.02    1.70 
  -8  -1  21    0.27    0.50 
   8   0 -21   -0.11    0.47 
   5   0 -13    0.22    1.06 
  -2   0   5   14.71    1.61 
  -4   0  10    4.36    1.52 
   7   1 -20    0.93    0.66 
   4   1 -12    2.32    1.44 
  -8   1  18    0.09    0.45 
   6   2 -19    0.36    0.83 
   3   2 -11    9.55    1.97 
  -7   2  14    0.15    0.74 
   5   3 -18    0.12    1.07 
   2   3 -10   15.05    2.11 
  -6   3  10    0.45    0.87 
  -9   3  17    0.13    0.35 
   7   4 -25   -0.01    0.39 
   4   4 -17    3.07    1.50 
  -8   4  13    1.10    0.59 
   6   5 -24   -0.04    0.54 
   3   5 -16    2.00    1.37 
   5   6 -23    0.20    0.79 
   2   6 -15   10.14    2.06 
   0   6 -10   10.18    2.02 
  -6   6   5    1.97    0.64 
   4   7 -22    0.15    0.81 
  -1   7  -9    5.89    1.63 
  -3   7  -4    0.83    0.85 
   3   8 -21    0.59    1.01 
   1   8 -16    4.42    1.65 
  -9   8   9    0.17    0.31 
   5   9 -28   -0.05    0.36 
   3   9 -23    0.93    0.91 
   2   9 -20    0.45    1.12 
   0   9 -15    0.01    1.37 
   4  10 -27    0.10    0.46 
   2  10 -22    0.68    0.92 
  -1  10 -14    0.66    1.23 
  -3  10  -9    3.88    1.29 
  -5  10  -4    0.57    0.53 
 -10  10   8   -0.00    0.15 
   3  11 -26   -0.01    0.63 
   1  11 -21    0.83    1.00 
   3  12 -28   -0.01    0.46 
   0  12 -20    0.82    1.00 
  -2  12 -15    3.48    1.29 
   2  13 -27    0.04    0.47 
   0  13 -22    0.23    0.81 
  -3  13 -14    1.49    1.01 
  -5  13  -9    0.34    0.64 
   1  14 -26    0.25    0.60 
  -1  14 -21    0.15    0.80 
   1  15 -28    0.14    0.47 
   0  15 -25    0.59    0.61 
  -2  15 -20    1.20    0.88 
  -4  15 -15    0.69    0.69 
  -6  15 -10    0.17    0.53 
  -8  15  -5    0.18    0.22 
   0  16 -27    0.17    0.47 
  -1  17 -26   -0.04    0.43 
  -3  17 -21    0.11    0.57 
  -5  17 -16    0.12    0.45 
  -4  18 -20    0.24    0.44 
  -6  18 -15    0.17    0.28 
   6 -19  15    0.10    0.34 
   4 -19  20    0.15    0.45 
   5 -18  16   -0.14    0.46 
   3 -18  21    0.06    0.50 
   4 -17  17   -0.10    0.61 
   1 -17  24   -0.03    0.52 
   0 -16  25    0.37    0.60 
   1 -15  21   -0.00    0.71 
  -1 -15  26    0.16    0.61 
   2 -14  17    0.05    0.79 
   0 -14  22    0.45    0.94 
  -2 -14  27   -0.21    0.52 
   1 -13  18    0.77    1.05 
  -1 -13  23    0.25    0.84 
   6 -12   4    1.40    0.49 
   4 -12   9    4.16    1.03 
   2 -12  14    2.31    1.23 
   0 -12  19    0.39    1.08 
  -3 -12  26   -0.21    0.63 
   5 -11   5    0.25    0.60 
   3 -11  10    0.08    0.94 
   1 -11  15    0.67    1.16 
  -2 -11  22   -0.17    0.93 
  -4 -11  27    0.09    0.53 
   2 -10  11    5.72    1.52 
  -3 -10  23    0.38    0.91 
  -2  -9  19    0.88    1.17 
  -4  -9  24    0.22    0.71 
  -5  -9  26   -0.42    0.59 
  -1  -8  15    4.42    1.69 
  -3  -8  20    0.24    1.16 
  -2  -7  16    0.85    1.42 
  -5  -7  23   -0.21    0.81 
  -1  -6  12   16.66    2.36 
  -6  -6  24    0.27    0.62 
   9  -5 -15    0.06    0.40 
   4  -5  -2    1.48    0.51 
   2  -5   3    2.66    0.99 
   0  -5   8   19.02    2.20 
  -5  -5  20    1.54    1.12 
   8  -4 -14    0.81    0.58 
  -4  -4  16    1.17    1.27 
  -7  -4  23    0.07    0.52 
   7  -3 -13    0.21    0.75 
  -3  -3  12    1.96    1.56 
  -5  -3  17    1.93    1.11 
   6  -2 -12    1.50    0.88 
  -4  -2  13    4.19    1.46 
  -7  -2  20    0.09    0.71 
   8  -1 -19    0.29    0.52 
   5  -1 -11    0.30    1.00 
  -3  -1   9    8.28    1.64 
  -6  -1  16    0.99    0.95 
   7   0 -18   -0.02    0.66 
   4   0 -10    5.01    1.48 
   2   0  -5   13.99    1.56 
  -7   0  17    0.40    0.79 
   8   1 -22    0.20    0.40 
   6   1 -17    0.86    0.94 
  -6   1  13    0.11    0.95 
   7   2 -21    0.13    0.49 
   5   2 -16    0.88    1.15 
  -5   2   9    0.34    1.01 
  -8   2  16    0.08    0.46 
   7   3 -23   -0.24    0.46 
   4   3 -15    2.42    1.49 
  -4   3   5   10.89    1.24 
   6   4 -22   -0.05    0.58 
   3   4 -14    3.18    1.52 
   1   4  -9   11.89    2.19 
  -1   4  -4   43.59    1.96 
   5   5 -21    0.38    0.82 
  -7   5   9    0.24    0.60 
   6   6 -25    0.39    0.50 
   4   6 -20    0.56    0.97 
  -9   6  12    0.16    0.34 
   6   7 -27    0.13    0.42 
   3   7 -19   -0.17    1.08 
   1   7 -14    2.35    1.59 
   5   8 -26    0.04    0.52 
   2   8 -18    0.96    1.31 
   0   8 -13    6.38    1.79 
  -2   8  -8    8.21    1.55 
   4   9 -25   -0.31    0.63 
   3  10 -24    0.18    0.77 
   1  10 -19    0.74    1.15 
   2  11 -23    0.36    0.81 
   0  11 -18    3.63    1.38 
  -2  11 -13    0.03    1.17 
  -4  11  -8    0.82    0.85 
  -9  11   4    0.55    0.22 
   2  12 -25    0.29    0.68 
   1  13 -24    0.42    0.73 
  -1  13 -19    0.71    0.94 
   2  14 -28   -0.32    0.52 
   0  14 -23    0.20    0.75 
  -2  14 -18    0.06    0.92 
  -4  14 -13    0.30    0.74 
  -1  15 -22   -0.12    0.68 
  -3  15 -17    0.07    0.69 
  -1  16 -24    0.03    0.55 
  -3  16 -19    1.11    0.70 
  -5  16 -14    0.09    0.52 
  -7  16  -9    0.20    0.32 
  -2  17 -23    0.02    0.59 
  -4  17 -18    0.14    0.55 
  -6  17 -13    0.02    0.36 
  -5  19 -19    0.28    0.38 
   5 -19  17    0.15    0.42 
   3 -19  22    0.17    0.50 
   4 -18  18    0.39    0.51 
   2 -18  23    0.13    0.46 
   1 -18  25    0.23    0.41 
   5 -17  14    0.30    0.50 
   3 -17  19    0.27    0.67 
   4 -16  15    0.67    0.64 
   2 -16  20    0.05    0.65 
  -1 -16  27   -0.00    0.52 
   5 -15  11    0.46    0.64 
   3 -15  16    0.62    0.77 
   0 -15  23    0.63    0.74 
   8 -14   2    0.14    0.06 
   6 -14   7    1.35    0.56 
   4 -14  12    0.50    0.81 
  -1 -14  24    0.24    0.75 
   7 -13   3    0.21    0.27 
   5 -13   8    0.45    0.64 
   3 -13  13    0.94    0.98 
   0 -13  20    0.87    0.98 
  -2 -13  25   -0.13    0.64 
  -3 -13  27   -0.11    0.55 
  -1 -12  21   -0.04    0.97 
   0 -11  17    1.00    1.19 
  -3 -11  24   -0.09    0.78 
  -1 -10  18    0.67    1.15 
  -4 -10  25    0.00    0.61 
  -5 -10  27    0.41    0.50 
   0  -9  14    1.75    1.50 
  -3  -9  21    0.17    1.05 
   9  -8 -10    0.37    0.34 
   1  -8  10    4.03    1.51 
  -4  -8  22    0.65    0.94 
  -5  -8  24    0.08    0.69 
   8  -7  -9    0.13    0.48 
   0  -7  11    6.05    1.79 
  -3  -7  18    0.40    1.18 
  -6  -7  25    0.11    0.60 
   9  -6 -13    0.32    0.42 
   7  -6  -8    1.16    0.61 
   1  -6   7   24.84    2.11 
  -4  -6  19    1.04    1.14 
  -5  -6  21    1.32    0.98 
   8  -5 -12    0.18    0.54 
   6  -5  -7    1.86    0.79 
  -3  -5  15    6.20    1.71 
  -6  -5  22    0.43    0.74 
  -7  -5  24    0.10    0.46 
  -2  -4  11   12.66    2.07 
  -5  -4  18    0.10    0.95 
   9  -3 -18    0.04    0.39 
  -6  -3  19    0.36    0.79 
  -7  -3  21   -0.16    0.61 
   8  -2 -17   -0.09    0.59 
  -2  -2   8    6.09    1.72 
  -5  -2  15    0.06    1.12 
  -8  -2  22    0.06    0.47 
   7  -1 -16    0.52    0.71 
  -1  -1   4   53.24    2.18 
  -7  -1  18    0.18    0.66 
   8   0 -20    0.14    0.49 
   6   0 -15    1.45    0.90 
  -5   0  12    0.06    1.08 
  -8   0  19    0.09    0.55 
   7   1 -19   -0.12    0.55 
   5   1 -14   12.84    1.61 
   3   1  -9    7.67    1.68 
   1   1  -4   56.78    2.11 
  -4   1   8    0.57    1.08 
  -7   1  15    0.95    0.74 
   4   2 -13    3.43    1.34 
  -9   2  18    0.38    0.33 
   6   3 -20    0.98    0.68 
  -7   3  12    0.90    0.71 
   7   4 -24    0.60    0.48 
   5   4 -19    0.97    0.94 
  -6   4   8    1.66    0.78 
  -9   4  15    0.15    0.37 
   6   5 -23    0.43    0.53 
   4   5 -18    1.45    1.15 
   2   5 -13   12.65    2.12 
   0   5  -8   14.44    2.05 
  -8   5  11    1.19    0.61 
   5   6 -22    0.34    0.71 
   3   6 -17    2.57    1.39 
   1   6 -12   14.02    2.17 
   5   7 -24    0.59    0.74 
  -8   7   8    0.11    0.41 
   4   8 -23    0.13    0.74 
  -7   8   4    2.35    0.47 
 -10   8  11    0.36    0.27 
   5   9 -27    0.07    0.46 
   3   9 -22    0.55    0.89 
   1   9 -17    2.82    1.44 
  -1   9 -12    1.20    1.36 
   4  10 -26    0.14    0.53 
   2  10 -21    2.01    1.08 
   0  10 -16    0.93    1.23 
   4  11 -28   -0.06    0.42 
   1  11 -20    0.54    0.98 
   3  12 -27   -0.03    0.58 
   1  12 -22    1.05    0.93 
  -1  12 -17    0.18    1.03 
  -3  12 -12    0.10    0.93 
   2  13 -26    0.75    0.61 
   0  13 -21    0.14    0.87 
  -2  13 -16    0.15    0.98 
  -7  13  -4    0.08    0.30 
   1  14 -25    0.12    0.64 
  -1  14 -20    0.45    0.82 
  -6  14  -8    0.15    0.50 
   1  15 -27   -0.09    0.55 
  -5  15 -12    0.54    0.67 
   0  16 -26   -0.20    0.50 
  -2  16 -21    0.53    0.75 
  -4  16 -16    0.41    0.59 
  -1  17 -25    0.20    0.48 
  -3  17 -20    0.02    0.58 
  -3  18 -22    0.01    0.40 
  -5  18 -17    0.10    0.44 
  -7  18 -12    0.41    0.34 
  -4  19 -21    0.13    0.39 
  -6  19 -16    0.14    0.22 
   6 -18  13    0.19    0.38 
   3 -18  20    0.87    0.63 
   7 -17   9    0.06    0.33 
   2 -17  21    0.28    0.64 
   8 -16   5    0.31    0.25 
   6 -16  10    0.18    0.46 
   3 -16  17    0.24    0.72 
   1 -16  22    0.20    0.65 
   0 -16  24   -0.07    0.59 
   7 -15   6    0.16    0.34 
   2 -15  18    0.31    0.81 
  -1 -15  25    0.09    0.61 
   1 -14  19   -0.15    0.77 
  -2 -14  26    0.15    0.58 
   2 -13  15    1.74    1.10 
  -1 -13  22    0.05    0.85 
   1 -12  16    4.53    1.29 
  -2 -12  23    0.73    0.87 
  -3 -12  25   -0.13    0.66 
   2 -11  12    6.57    1.44 
  -1 -11  19    1.02    1.02 
  -4 -11  26    0.10    0.57 
   1 -10  13    0.22    1.14 
  -2 -10  20    0.34    1.05 
  -3 -10  22    0.18    0.91 
   2  -9   9   19.32    1.84 
  -1  -9  16    0.84    1.19 
  -4  -9  23    0.17    0.81 
  -2  -8  17    0.01    1.23 
  -6  -8  26    0.01    0.51 
   2  -7   6   10.34    1.47 
  -1  -7  13    2.46    1.62 
  -4  -7  20    0.06    1.08 
  -2  -6  14    7.73    1.96 
  -6  -6  23    0.18    0.71 
  -1  -5  10    4.67    1.79 
  -4  -5  17    0.95    1.26 
   9  -4 -16   -0.07    0.43 
   7  -4 -11    1.09    0.72 
   5  -4  -6   13.02    1.17 
  -6  -4  20    0.00    0.88 
   8  -3 -15    0.05    0.45 
   6  -3 -10    1.24    0.85 
   4  -3  -5    9.91    1.12 
  -1  -3   7    2.13    1.60 
  -4  -3  14    4.84    1.60 
  -8  -3  23   -0.00    0.44 
   9  -2 -19   -0.04    0.36 
   7  -2 -14    0.25    0.71 
   5  -2  -9    1.05    0.94 
  -6  -2  17    0.60    0.90 
  -4  -1  11    0.87    1.32 
  -8  -1  20    0.10    0.51 
  -6   0  14    0.39    0.86 
  -8   1  17    0.33    0.48 
   8   2 -23    0.05    0.39 
   6   2 -18    0.02    0.76 
   2   2  -8   10.03    1.75 
  -3   2   4   11.98    1.17 
  -6   2  11    3.17    1.03 
   7   3 -22    0.01    0.50 
   5   3 -17    1.10    1.10 
   3   3 -12    3.48    1.64 
   6   4 -21   -0.29    0.63 
   4   4 -16    1.21    1.14 
   2   4 -11   14.85    2.05 
   7   5 -25    0.13    0.37 
   5   5 -20    0.72    0.83 
  -2   5  -3    2.29    0.96 
  -5   5   4    6.25    0.83 
  -1   6  -7   17.06    1.89 
   6   7 -26    0.30    0.44 
   4   7 -21    0.76    0.89 
   2   7 -16    2.81    1.52 
   0   7 -11    9.09    1.86 
  -9   7  10    0.05    0.34 
   5   8 -25    0.04    0.61 
   3   8 -20   -0.26    1.01 
   1   8 -15    4.06    1.56 
  -4   8  -3    1.05    0.68 
   4   9 -24    0.29    0.65 
   2   9 -19    1.46    1.16 
  -3   9  -7    8.57    1.30 
  -9   9   7    0.02    0.25 
   3  10 -23    0.00    0.73 
  -2  10 -11    5.83    1.37 
   3  11 -25    0.69    0.73 
  -1  11 -15    0.77    1.13 
   2  12 -24    0.34    0.72 
   0  12 -19    0.69    1.04 
  -2  12 -14    3.37    1.14 
  -5  12  -7    0.36    0.62 
   3  13 -28    0.06    0.46 
   1  13 -23    0.18    0.73 
  -1  13 -18    1.04    0.96 
  -4  13 -11    0.71    0.79 
   2  14 -27   -0.09    0.49 
   0  14 -22    0.28    0.76 
  -3  14 -15    0.37    0.85 
   0  15 -24    0.35    0.64 
  -2  15 -19    0.41    0.83 
  -4  15 -14    0.18    0.70 
  -7  15  -7    0.54    0.34 
  -1  16 -23    0.53    0.67 
  -3  16 -18    0.05    0.71 
  -6  16 -11    1.09    0.49 
  -2  17 -22   -0.06    0.55 
  -5  17 -15   -0.11    0.45 
  -2  18 -24    0.01    0.44 
  -4  18 -19    0.28    0.48 
   6 -19  14    0.10    0.31 
   4 -19  19    0.27    0.45 
   3 -19  21   -0.02    0.43 
   5 -18  15   -0.01    0.39 
   2 -18  22   -0.37    0.56 
   4 -17  16    0.15    0.54 
   1 -17  23    0.13    0.56 
   0 -17  25   -0.07    0.44 
   5 -16  12    1.06    0.61 
   2 -16  19    0.57    0.67 
  -1 -16  26   -0.19    0.56 
   4 -15  13    0.47    0.66 
   1 -15  20    0.46    0.78 
  -2 -15  27   -0.03    0.41 
   3 -14  14    0.27    0.87 
   0 -14  21    0.02    0.82 
  -1 -14  23    0.56    0.78 
   4 -13  10    3.77    0.97 
   1 -13  17    0.15    0.87 
  -2 -13  24    0.39    0.72 
  -3 -13  26    0.00    0.52 
   3 -12  11    0.28    0.96 
   0 -12  18    0.68    1.04 
  -4 -12  27   -0.09    0.51 
   9 -11  -5    0.20    0.23 
   1 -11  14    3.27    1.25 
  -2 -11  21   -0.20    0.82 
   3 -10   8    2.43    1.10 
   0 -10  15    6.75    1.57 
  -4 -10  24    0.08    0.67 
   9  -9  -8    0.67    0.34 
  -2  -9  18    1.28    1.16 
  -5  -9  25    0.19    0.55 
   3  -8   5    8.87    1.13 
   0  -8  12    1.70    1.61 
  -3  -8  19    0.63    1.14 
  -4  -8  21    0.24    0.87 
  -2  -7  15    1.40    1.38 
  -5  -7  22   -0.09    0.78 
  -6  -7  24    0.17    0.53 
   3  -6   2   11.10    0.77 
   0  -6   9   49.13    2.75 
  -3  -6  16    1.14    1.24 
  -7  -6  25   -0.06    0.41 
  -5  -5  19    0.62    0.91 
  -6  -5  21    0.58    0.75 
   0  -4   6    6.92    1.51 
  -3  -4  13    3.63    1.57 
  -7  -4  22   -0.08    0.56 
  -5  -3  16    1.14    1.12 
  -3  -2  10   14.02    1.84 
  -7  -2  19   -0.00    0.66 
  -8  -2  21    0.47    0.53 
   8  -1 -18    0.06    0.55 
   6  -1 -13    0.12    0.86 
   4  -1  -8    0.68    1.00 
  -5  -1  13    0.31    1.06 
   7   0 -17    0.27    0.66 
   5   0 -12   -0.02    0.95 
  -3   0   7   31.12    2.02 
  -7   0  16    0.76    0.71 
   8   1 -21   -0.10    0.45 
   6   1 -16    1.26    0.91 
   4   1 -11    0.74    1.11 
  -5   1  10    1.78    1.03 
  -9   1  19   -0.11    0.38 
   7   2 -20    0.34    0.57 
   5   2 -15    0.90    1.04 
  -7   2  13    1.72    0.78 
   6   3 -19    0.65    0.68 
   1   3  -7    3.53    1.62 
  -5   3   7    0.59    0.82 
  -9   3  16    0.10    0.34 
   7   4 -23    0.20    0.38 
  -7   4  10    0.23    0.61 
   3   5 -15    2.91    1.36 
   1   5 -10    3.81    1.64 
  -9   5  13    0.79    0.42 
   6   6 -24    0.40    0.51 
   4   6 -19    0.91    0.97 
   2   6 -14    6.20    1.60 
  -7   6   7    0.99    0.54 
   5   7 -23   -0.00    0.67 
   3   7 -18    2.79    1.28 
  -2   7  -6   11.99    1.46 
 -10   7  12    0.05    0.23 
   4   8 -22    1.20    0.80 
   2   8 -17   -0.33    1.12 
  -1   8 -10    2.38    1.34 
   5   9 -26    0.16    0.43 
   3   9 -21    1.52    0.97 
   0   9 -14    1.98    1.37 
 -10   9   9    0.06    0.20 
   4  10 -25    0.03    0.51 
   1  10 -18   -0.24    1.13 
  -1  10 -13   -0.06    1.12 
  -4  10  -6    0.36    0.74 
   4  11 -27   -0.05    0.48 
   2  11 -22    0.49    0.77 
   0  11 -17    0.96    1.11 
  -3  11 -10    0.40    0.97 
  -6  11  -3    2.42    0.48 
   3  12 -26    0.19    0.60 
   1  12 -21    0.12    0.85 
   2  13 -25    0.47    0.56 
   0  13 -20    0.34    0.85 
  -3  13 -13    0.84    0.91 
   1  14 -24    0.38    0.64 
  -2  14 -17    0.43    0.88 
  -5  14 -10    0.25    0.59 
   1  15 -26   -0.09    0.56 
  -1  15 -21    0.09    0.75 
   0  16 -25    0.16    0.48 
  -2  16 -20    0.05    0.60 
  -5  16 -13   -0.15    0.51 
  -1  17 -24    0.13    0.45 
  -7  17 -10    0.36    0.32 
  -3  18 -21    0.07    0.47 
  -6  18 -14    0.25    0.29 
  -5  19 -18    0.31    0.41 
   2 -19  23    0.01    0.49 
   7 -18  10    0.06    0.28 
   4 -18  17    0.02    0.46 
   1 -18  24    0.04    0.41 
   6 -17  11    0.72    0.46 
   3 -17  18    1.09    0.72 
   1 -16  21   -0.00    0.70 
   3 -15  15    0.42    0.73 
   0 -15  22   -0.03    0.69 
  -1 -15  24    0.32    0.65 
   5 -14   9    0.58    0.58 
   2 -14  16    0.07    0.84 
  -2 -14  25   -0.17    0.60 
  -3 -14  27    0.20    0.46 
   0 -13  19    0.27    1.03 
   2 -12  13    4.02    1.23 
  -1 -12  20    0.07    0.88 
  -2 -12  22    0.32    0.82 
   4 -11   7    3.06    0.92 
   0 -11  16    4.76    1.42 
  -3 -11  23    0.51    0.83 
  -4 -11  25   -0.22    0.63 
  -5 -11  27   -0.12    0.44 
   8 -10  -4    0.40    0.29 
  -1 -10  17    0.48    1.11 
  -5 -10  26   -0.03    0.50 
   4  -9   4    4.71    0.82 
   1  -9  11    8.17    1.72 
  -3  -9  20    0.54    1.02 
  -4  -9  22    0.66    0.83 
   8  -8  -7    1.06    0.46 
  -1  -8  14    1.09    1.35 
  -5  -8  23   -0.02    0.74 
  -6  -8  25    0.02    0.45 
   9  -7 -11    0.12    0.34 
   1  -7   8    8.52    1.52 
  -3  -7  17    1.79    1.23 
   8  -6 -10    0.36    0.45 
  -4  -6  18    0.47    1.04 
  -5  -6  20    0.61    0.89 
   9  -5 -14    0.52    0.41 
   7  -5  -9    0.50    0.58 
  -2  -5  12    0.92    1.50 
  -7  -5  23    0.34    0.56 
   8  -4 -13    0.44    0.53 
  -4  -4  15    1.82    1.22 
  -5  -4  17    0.16    0.88 
   9  -3 -17   -0.02    0.38 
   7  -3 -12    1.45    0.75 
  -2  -3   9   31.86    2.48 
  -6  -3  18   -0.08    0.73 
  -7  -3  20   -0.08    0.64 
   8  -2 -16    0.12    0.49 
   3  -2  -4   12.71    1.15 
   0  -2   3   11.46    1.25 
  -4  -2  12    6.08    1.56 
   7  -1 -15    0.53    0.72 
  -6  -1  15    0.38    0.84 
  -7  -1  17    0.75    0.59 
   8   0 -19   -0.05    0.49 
   3   0  -7   36.37    2.08 
  -4   0   9    8.93    1.58 
  -8   0  18   -0.13    0.48 
   7   1 -18   -0.05    0.62 
  -6   1  12   -0.03    0.76 
   8   2 -22    0.06    0.42 
   3   2 -10   11.05    1.80 
   0   2  -3   13.87    1.28 
  -8   2  15   -0.05    0.46 
  -9   2  17    0.05    0.30 
   4   3 -14    2.97    1.26 
  -6   3   9    1.46    0.79 
   5   4 -18   -0.05    0.87 
   3   4 -13    6.66    1.59 
   0   4  -6    7.22    1.48 
  -8   4  12    0.74    0.55 
   6   5 -22   -0.18    0.52 
   4   5 -17    1.49    1.20 
   5   6 -21    1.22    0.80 
   3   6 -16    2.04    1.27 
   0   6  -9   44.96    2.61 
  -8   6   9    0.41    0.45 
   6   7 -25   -0.08    0.47 
   4   7 -20   -0.12    0.83 
   1   7 -13    2.08    1.48 
   5   8 -24    0.02    0.59 
   0   8 -12    0.99    1.36 
  -8   8   6    0.85    0.40 
   4   9 -23   -0.16    0.65 
   1   9 -16    1.23    1.23 
  -2   9  -9   14.60    1.67 
   5  10 -27   -0.14    0.35 
   2  10 -20    0.66    0.99 
   3  11 -24    0.33    0.71 
   1  11 -19    0.63    0.94 
  -2  11 -12    6.79    1.42 
   2  12 -23    0.55    0.66 
  -1  12 -16    2.49    1.12 
  -4  12  -9    5.01    1.05 
   3  13 -27    0.40    0.46 
   1  13 -22    0.11    0.76 
  -2  13 -15    1.88    0.95 
  -6  13  -6    1.29    0.54 
   2  14 -26    0.17    0.53 
  -1  14 -19   -0.12    0.89 
  -4  14 -12    0.14    0.71 
  -8  14  -3    1.28    0.28 
   0  15 -23    1.34    0.75 
  -3  15 -16   -0.04    0.72 
  -6  15  -9    0.18    0.46 
   1  16 -27    0.17    0.42 
  -1  16 -22   -0.02    0.58 
  -4  16 -15    0.72    0.64 
   0  17 -26    0.17    0.42 
  -3  17 -19    0.65    0.64 
  -2  18 -23   -0.20    0.47 
  -5  18 -16   -0.01    0.35 
  -3  19 -22    0.41    0.33 
  -4  19 -20    0.15    0.35 
   5 -19  16    0.14    0.39 
   4 -19  18    0.15    0.40 
   3 -18  19    0.08    0.57 
   5 -17  13    0.15    0.46 
   2 -17  20    0.06    0.54 
   1 -17  22    1.36    0.71 
   7 -16   7    0.03    0.31 
   4 -16  14    0.21    0.64 
   0 -16  23   -0.21    0.64 
  -1 -16  25   -0.01    0.56 
   6 -15   8    0.42    0.47 
   2 -15  17    0.22    0.77 
  -2 -15  26   -0.05    0.43 
   4 -14  11    1.13    0.76 
   1 -14  18    0.16    0.76 
   0 -14  20    0.50    0.83 
   3 -13  12    0.50    0.79 
  -1 -13  21   -0.02    0.83 
  -2 -13  23   -0.25    0.73 
   5 -12   6    1.46    0.65 
   1 -12  15    3.39    1.28 
  -3 -12  24    0.20    0.70 
  -4 -12  26   -0.02    0.57 
  -1 -11  18    0.65    0.99 
   2 -10  10    1.71    1.15 
  -2 -10  19    0.49    1.03 
  -3 -10  21    0.44    0.88 
  -4 -10  23    0.08    0.68 
   0  -9  13    4.56    1.62 
  -5  -9  24   -0.05    0.58 
  -6  -9  26    0.27    0.41 
  -2  -8  16    0.32    1.17 
   7  -7  -6    1.42    0.55 
  -4  -7  19    0.86    1.04 
  -5  -7  21    0.64    0.83 
  -1  -6  11   18.00    2.16 
  -6  -6  22   -0.08    0.65 
  -7  -6  24    0.25    0.43 
   1  -5   5   64.80    2.34 
  -3  -5  14    0.48    1.24 
  -4  -5  16    1.63    1.11 
   6  -4  -8    2.36    0.78 
   3  -4  -1    2.00    0.36 
  -1  -4   8   19.98    2.11 
  -6  -4  19   -0.11    0.81 
  -7  -4  21    0.07    0.51 
  -3  -3  11    7.46    1.64 
  -8  -3  22    0.15    0.40 
   9  -2 -18    0.08    0.36 
   6  -2 -11    2.75    0.91 
  -5  -2  14    1.15    1.06 
  -6  -2  16    0.06    0.70 
   5  -1 -10    0.46    0.96 
  -2  -1   6    0.84    1.14 
  -8  -1  19    0.15    0.48 
   6   0 -14    0.38    0.76 
   5   1 -13    0.83    0.94 
   2   1  -6    0.54    1.10 
  -7   1  14    0.07    0.61 
  -8   1  16    1.07    0.56 
   6   2 -17    0.55    0.85 
  -4   2   6    2.61    1.04 
   7   3 -21   -0.07    0.41 
   5   3 -16    0.52    1.01 
   2   3  -9   26.30    2.27 
  -7   3  11    0.29    0.61 
   6   4 -20    0.12    0.59 
   7   5 -24    0.32    0.36 
   5   5 -19    0.12    0.76 
   2   5 -12    1.30    1.47 
  -6   5   6    2.64    0.70 
   6   6 -23    0.17    0.54 
  -9   6  11   -0.07    0.34 
   5   7 -22    0.07    0.69 
   2   7 -15    0.98    1.11 
   6   8 -26   -0.05    0.39 
   3   8 -19    0.47    0.95 
   5   9 -25    0.07    0.43 
   2   9 -18    0.85    1.07 
  -1   9 -11    6.38    1.46 
   3  10 -22    0.17    0.73 
   0  10 -15    5.46    1.47 
  -3  10  -8    3.37    1.07 
  -8  10   3    0.50    0.21 
   4  11 -26   -0.19    0.49 
   2  11 -21    0.31    0.76 
  -1  11 -14    1.81    1.11 
   3  12 -25   -0.25    0.63 
   0  12 -18    0.10    0.94 
  -3  12 -11    0.06    0.82 
   2  13 -24    0.86    0.61 
  -1  13 -17    0.01    0.84 
  -5  13  -8    0.08    0.54 
   0  14 -21   -0.10    0.72 
  -3  14 -14   -0.05    0.77 
   2  15 -27   -0.09    0.43 
   1  15 -25   -0.12    0.52 
  -1  15 -20    0.22    0.64 
  -2  15 -18    0.33    0.71 
  -5  15 -11    1.23    0.61 
   0  16 -24    0.09    0.47 
  -3  16 -17    0.69    0.69 
  -8  16  -6   -0.04    0.21 
  -2  17 -21    0.50    0.62 
  -5  17 -14    0.16    0.43 
  -6  17 -12   -0.02    0.38 
  -1  18 -25   -0.01    0.33 
  -4  18 -18    0.38    0.47 
  -6  19 -15    0.00    0.22 
   5 -20  17   -0.05    0.32 
   7 -19  11   -0.04    0.27 
   3 -19  20   -0.05    0.52 
   6 -18  12    0.22    0.39 
   2 -18  21    0.01    0.51 
   1 -18  23    0.00    0.54 
   0 -18  25   -0.01    0.36 
   8 -17   6    0.22    0.21 
   4 -17  15   -0.08    0.54 
   0 -17  24    0.13    0.46 
  -1 -17  26    0.25    0.52 
   3 -16  16    0.16    0.71 
   2 -16  18   -0.15    0.65 
   5 -15  10    3.01    0.73 
   1 -15  19    0.44    0.72 
   0 -15  21    0.25    0.73 
  -1 -14  22    0.36    0.78 
  -2 -14  24    0.33    0.62 
  -3 -14  26    0.12    0.49 
   6 -13   5    1.35    0.50 
   2 -13  14    1.82    1.03 
  -3 -13  25    0.01    0.55 
  -4 -13  27    0.03    0.44 
   0 -12  17    0.41    1.02 
  -1 -12  19    0.34    0.88 
   3 -11   9    0.40    0.90 
  -2 -11  20    0.19    0.95 
  -3 -11  22    0.20    0.81 
  -4 -11  24    0.21    0.63 
   5 -10   3    5.64    0.65 
   1 -10  12    6.13    1.58 
  -5 -10  25    0.07    0.53 
   7  -9  -3    0.46    0.30 
  -1  -9  15    0.35    1.13 
  -2  -9  17    0.71    1.08 
   2  -8   7   11.79    1.48 
  -3  -8  18    0.03    1.08 
  -4  -8  20    0.35    0.88 
  -5  -8  22   -0.00    0.76 
   0  -7  10    4.34    1.54 
  -6  -7  23    0.23    0.58 
   9  -6 -12    0.26    0.36 
   6  -6  -5    1.56    0.62 
  -2  -6  13    5.66    1.75 
  -3  -6  15    3.60    1.37 
   8  -5 -11    1.08    0.53 
  -5  -5  18    0.29    0.86 
  -6  -5  20    0.47    0.74 
  -7  -5  22   -0.09    0.50 
   9  -4 -15    0.08    0.37 
  -8  -4  23   -0.14    0.35 
   8  -3 -14   -0.16    0.48 
   5  -3  -7    0.63    0.78 
  -4  -3  13    1.46    1.29 
   7  -2 -13    0.79    0.73 
  -7  -2  18    0.40    0.64 
  -8  -2  20    0.24    0.50 
   8  -1 -17    0.33    0.53 
  -3  -1   8   21.49    1.88 
   7   0 -16    0.80    0.70 
   4   0  -9    7.94    1.39 
  -5   0  11    1.81    1.16 
  -6   0  13    1.23    0.84 
   8   1 -20    0.21    0.49 
  -2   1   3    5.71    0.96 
  -9   1  18    0.08    0.37 
   7   2 -19    0.10    0.58 
   4   2 -12    4.89    1.45 
  -5   2   8    0.61    0.85 
   8   3 -23    0.18    0.29 
   6   3 -18    0.21    0.66 
  -8   3  13    0.13    0.53 
  -9   3  15    0.12    0.36 
   7   4 -22    0.14    0.47 
   4   4 -15    3.00    1.20 
   1   4  -8   20.85    2.09 
   6   5 -21    0.67    0.62 
   3   5 -14    1.46    1.22 
  -1   5  -5   57.92    2.22 
  -7   5   8    0.72    0.53 
   7   6 -25   -0.01    0.34 
   4   6 -18    1.16    0.96 
   1   6 -11   17.23    2.09 
   6   7 -24    0.04    0.52 
   3   7 -17    1.44    1.17 
  -1   7  -8   10.62    1.54 
  -6   7   3    0.73    0.41 
   5   8 -23    0.26    0.64 
   4   8 -21    0.09    0.72 
   1   8 -14    2.53    1.37 
  -3   8  -5    9.51    1.17 
  -9   8   8    0.99    0.33 
 -10   8  10    0.18    0.25 
   3   9 -20    0.91    0.81 
   5  10 -26    0.04    0.36 
   4  10 -24    0.24    0.60 
   1  10 -17    0.67    1.10 
   3  11 -23    0.90    0.63 
   0  11 -16    6.97    1.46 
  -5  11  -5    0.40    0.55 
   4  12 -27    0.07    0.35 
   2  12 -22   -0.03    0.62 
   1  12 -20    0.39    0.86 
  -2  12 -13    4.83    1.26 
   3  13 -26    0.05    0.49 
   0  13 -19    0.06    0.83 
   2  14 -25    0.04    0.55 
   1  14 -23    0.50    0.68 
  -2  14 -16   -0.12    0.84 
   0  15 -22    0.28    0.65 
  -4  15 -13    0.61    0.69 
   1  16 -26    0.12    0.43 
  -2  16 -19    0.16    0.67 
  -7  16  -8    0.68    0.32 
   0  17 -25    0.19    0.42 
  -1  17 -23    0.24    0.46 
  -4  17 -16    0.00    0.50 
  -2  18 -22   -0.22    0.49 
  -3  18 -20    0.43    0.45 
  -7  18 -11    0.09    0.32 
  -4  19 -19    0.05    0.40 
  -5  19 -17    0.21    0.39 
   4 -20  19    0.01    0.38 
   3 -20  21    0.04    0.42 
   6 -19  13    0.22    0.30 
   2 -19  22    0.11    0.45 
   1 -19  24   -0.07    0.39 
   5 -18  14    0.41    0.46 
   4 -18  16    0.78    0.54 
   3 -17  17   -0.09    0.65 
   2 -17  19    0.71    0.56 
   6 -16   9    2.11    0.57 
   1 -16  20   -0.14    0.68 
   0 -16  22    0.98    0.73 
  -1 -16  24    0.02    0.60 
   4 -15  12    0.24    0.67 
  -1 -15  23   -0.02    0.66 
  -2 -15  25    0.19    0.48 
   7 -14   4    2.69    0.43 
   3 -14  13    0.12    0.81 
   2 -14  15    1.21    0.88 
   1 -13  16    0.20    0.87 
   0 -13  18    0.49    1.03 
  -1 -13  20   -0.05    0.85 
   4 -12   8    0.31    0.73 
  -2 -12  21    0.49    0.85 
  -3 -12  23    0.50    0.78 
  -4 -12  25    0.20    0.59 
   2 -11  11    2.70    1.17 
  -5 -11  26   -0.16    0.49 
   0 -10  14    0.68    1.14 
  -1 -10  16    2.83    1.23 
   3  -9   6   16.09    1.36 
  -3  -9  19    1.19    1.06 
  -4  -9  21   -0.04    0.80 
  -5  -9  23    0.12    0.67 
  -6  -9  25    0.26    0.42 
   9  -8  -9    0.07    0.31 
   1  -8   9    2.82    1.40 
  -6  -8  24    0.32    0.52 
   8  -7  -8    0.08    0.40 
  -1  -7  12    5.94    1.72 
  -2  -7  14    8.53    1.78 
   2  -6   4   11.28    1.15 
  -4  -6  17    1.45    1.10 
  -5  -6  19    0.24    0.94 
  -6  -6  21   -0.14    0.67 
  -7  -6  23    0.12    0.46 
   0  -5   7   20.09    1.86 
   7  -4 -10    0.14    0.59 
  -2  -4  10    7.54    1.71 
  -3  -4  12    0.75    1.31 
   9  -3 -16    0.02    0.35 
  -5  -3  15    1.89    1.02 
  -6  -3  17    0.29    0.81 
  -7  -3  19    0.15    0.63 
  -8  -3  21   -0.04    0.47 
   4  -2  -6    2.67    0.99 
  -1  -2   5    7.29    1.39 
   9  -1 -19    0.14    0.29 
   6  -1 -12    0.11    0.70 
   2  -1  -3    7.71    0.96 
  -4  -1  10    3.60    1.38 
   8   0 -18    0.17    0.50 
  -7   0  15    0.15    0.68 
  -8   0  17    0.00    0.42 
  -9   0  19    0.26    0.35 
   6   1 -15    1.18    0.84 
   3   1  -8   27.58    1.89 
   8   2 -21    0.70    0.49 
   5   2 -14    1.55    1.02 
   1   2  -5    9.13    1.40 
  -6   2  10    0.36    0.77 
  -7   2  12    1.24    0.67 
   7   3 -20    0.32    0.50 
   3   3 -11    6.08    1.50 
   5   4 -17    0.13    0.85 
  -4   4   3    6.10    0.75 
   7   5 -23    0.87    0.46 
   4   5 -16    1.29    1.07 
  -8   5  10    0.45    0.51 
  -9   5  12    0.43    0.36 
   6   6 -22    0.06    0.47 
   5   6 -20    0.58    0.79 
   2   6 -13    3.04    1.53 
  -3   6  -2   10.79    0.80 
   4   7 -19    1.19    0.99 
   0   7 -10    2.81    1.56 
   6   8 -25    0.47    0.40 
   2   8 -16    0.42    1.12 
  -2   8  -7   13.84    1.51 
   4   9 -22    0.68    0.69 
   1   9 -15    0.33    1.14 
   0   9 -13    2.37    1.34 
  -5   9  -2    1.22    0.46 
   3  10 -21    1.10    0.83 
   2  10 -19    0.27    0.94 
  -2  10 -10    2.32    1.18 
  -9  10   5    0.46    0.23 
 -10  10   7   -0.03    0.14 
   5  11 -27   -0.19    0.33 
   4  11 -25   -0.13    0.50 
   1  11 -18    0.72    0.97 
  -4  11  -7    2.26    0.81 
   3  12 -24    0.76    0.71 
  -1  12 -15    1.24    1.09 
   1  13 -21    0.68    0.80 
  -3  13 -12    0.62    0.87 
  -4  13 -10    1.77    0.78 
   3  14 -27    0.39    0.45 
  -1  14 -18    0.34    0.87 
  -7  14  -5    0.51    0.33 
   2  15 -26    0.62    0.53 
   1  15 -24   -0.04    0.57 
  -3  15 -15    0.39    0.72 
   0  16 -23   -0.18    0.54 
  -1  16 -21    0.15    0.62 
  -6  16 -10    0.68    0.42 
  -2  17 -20    0.23    0.55 
  -3  17 -18    0.96    0.70 
  -1  18 -24   -0.04    0.34 
  -5  18 -15    0.10    0.37 
  -6  18 -13    0.12    0.27 
  -2  19 -23    0.25    0.35 
  -3  19 -21   -0.21    0.37 
   5 -19  15    0.04    0.35 
   3 -18  18    0.01    0.57 
   2 -18  20   -0.05    0.49 
   7 -17   8    0.21    0.31 
   1 -17  21    0.38    0.62 
   0 -17  23   -0.02    0.53 
  -1 -17  25    0.38    0.51 
   5 -16  11    0.10    0.54 
  -2 -16  26   -0.26    0.47 
   3 -15  14    2.28    0.82 
   2 -15  16    0.18    0.65 
   1 -14  17    0.06    0.74 
   0 -14  19    0.23    0.82 
  -1 -14  21   -0.04    0.75 
  -2 -14  23    0.32    0.66 
   5 -13   7    0.69    0.54 
  -2 -13  22    0.15    0.74 
  -3 -13  24   -0.01    0.60 
  -4 -13  26    0.09    0.48 
   3 -12  10    0.80    0.86 
   1 -11  13    5.70    1.32 
   0 -11  15    0.67    1.20 
  -1 -11  17    0.46    0.93 
  -2 -10  18   -0.36    1.04 
  -3 -10  20    0.26    0.90 
  -4 -10  22    0.02    0.74 
  -5 -10  24    0.16    0.54 
   2  -9   8    1.82    1.16 
   0  -8  11    1.46    1.34 
  -1  -8  13    1.53    1.36 
  -3  -7  16    0.14    1.10 
  -4  -7  18    1.67    1.07 
  -5  -7  20    1.31    0.91 
  -6  -7  22    0.10    0.61 
  -7  -7  24    0.17    0.40 
   9  -5 -13    0.32    0.38 
   5  -5  -4    6.35    0.76 
  -1  -5   9    6.60    1.65 
  -4  -4  14    2.60    1.21 
  -5  -4  16    0.03    0.96 
  -6  -4  18    0.00    0.81 
  -7  -4  20    0.34    0.61 
  -8  -4  22   -0.07    0.44 
   6  -3  -9    1.61    0.75 
   1  -3   2    7.41    0.83 
   8  -2 -15    0.07    0.49 
  -2  -2   7    4.24    1.40 
   7  -1 -14    0.22    0.66 
  -5  -1  12    6.66    1.24 
  -6  -1  14    0.76    0.82 
  -7  -1  16    0.77    0.66 
  -8  -1  18    0.13    0.45 
   5   0 -11    1.87    0.95 
   7   1 -17    0.83    0.66 
  -3   1   5    7.38    1.15 
   6   2 -16    0.15    0.82 
  -8   2  14    0.12    0.46 
  -9   2  16    0.11    0.34 
   8   3 -22    0.11    0.32 
   4   3 -13    0.82    1.20 
   7   4 -21   -0.02    0.37 
   2   4 -10    6.29    1.60 
  -5   4   5    0.38    0.64 
   5   5 -18    0.04    0.75 
   0   5  -7   18.57    1.81 
   7   6 -24   -0.12    0.37 
   3   6 -15    2.59    1.36 
   6   7 -23    0.01    0.45 
   5   7 -21    1.13    0.80 
   1   7 -12    9.41    1.60 
  -7   7   5    1.20    0.45 
  -8   7   7    0.49    0.39 
  -9   7   9    0.03    0.30 
 -10   7  11    0.31    0.26 
   4   8 -20    0.78    0.75 
   3   8 -18    0.46    0.96 
  -1   8  -9    3.09    1.25 
   5   9 -24   -0.12    0.52 
   2   9 -17    1.38    1.08 
   4  10 -23   -0.07    0.62 
   0  10 -14    1.23    1.12 
  -1  10 -12    6.35    1.39 
   3  11 -22    0.17    0.65 
   2  11 -20    0.45    0.84 
  -3  11  -9    0.68    0.84 
   4  12 -26   -0.02    0.39 
   1  12 -19    0.17    0.84 
   0  12 -17    0.27    0.96 
   3  13 -25   -0.06    0.54 
   2  13 -23   -0.06    0.59 
  -2  13 -14    1.35    0.95 
   1  14 -22    0.30    0.69 
   0  14 -20   -0.02    0.72 
  -5  14  -9    0.13    0.52 
  -6  14  -7    1.14    0.49 
  -1  15 -19    0.40    0.69 
  -2  15 -17    0.30    0.80 
   1  16 -25    0.27    0.48 
  -4  16 -14    0.32    0.53 
  -5  16 -12    1.88    0.60 
   0  17 -24    0.08    0.42 
  -1  17 -22    1.47    0.69 
  -8  17  -7    0.38    0.19 
  -3  18 -19    0.20    0.49 
  -4  18 -17    1.17    0.54 
  -6  19 -14    0.00    0.18 
   6 -20  14    0.07    0.26 
   4 -20  18    0.09    0.36 
   4 -19  17   -0.03    0.43 
   3 -19  19   -0.10    0.50 
   2 -19  21    0.03    0.50 
   1 -19  23   -0.16    0.40 
   8 -18   7   -0.08    0.18 
   1 -18  22    0.19    0.48 
   0 -18  24   -0.27    0.38 
   6 -17  10    0.15    0.40 
   4 -16  13    0.47    0.62 
   3 -16  15    0.03    0.66 
   8 -15   3    0.30    0.20 
   1 -15  18    0.20    0.66 
   0 -15  20    1.38    0.89 
  -1 -15  22    0.25    0.67 
  -2 -15  24    0.19    0.53 
  -3 -15  26    0.09    0.38 
   6 -14   6    0.72    0.44 
  -3 -14  25    0.10    0.48 
   4 -13   9    1.62    0.83 
   2 -12  12    4.04    1.07 
   1 -12  14    1.67    1.09 
   0 -12  16    0.07    0.95 
  -1 -12  18    0.94    0.90 
  -2 -11  19    0.36    0.94 
  -3 -11  21    0.07    0.82 
  -4 -11  23    0.06    0.63 
  -5 -11  25    0.04    0.49 
   9 -10  -6    0.38    0.26 
   4 -10   5    1.98    0.72 
   1  -9  10    7.52    1.56 
   0  -9  12    5.91    1.44 
  10  -8 -11   -0.04    0.21 
  -2  -8  15    2.47    1.29 
  -3  -8  17    0.81    1.09 
  -4  -8  19    0.42    0.89 
  -5  -8  21    0.83    0.91 
  -6  -8  23    0.20    0.56 
   9  -7 -10    0.30    0.34 
   7  -6  -7    0.54    0.49 
   1  -6   6  113.85    3.09 
  -2  -5  11    7.00    1.68 
  -3  -5  13    4.13    1.45 
  -4  -5  15    1.43    1.19 
  -5  -5  17    0.83    0.95 
  -6  -5  19    0.01    0.77 
  -7  -5  21    0.51    0.62 
   8  -4 -12    0.22    0.47 
   7  -3 -11    0.43    0.60 
   9  -2 -17    0.14    0.38 
   5  -2  -8    0.38    0.88 
  -3  -2   9   29.15    2.03 
  -4  -2  11   11.59    1.64 
  -5  -2  13    1.34    1.04 
  -6  -2  15   -0.18    0.77 
  -7  -2  17    0.14    0.58 
  -8  -2  19   -0.07    0.49 
   8  -1 -16    0.37    0.51 
   3  -1  -5    3.64    1.02 
   6   0 -13    1.20    0.78 
   8   1 -19    0.11    0.48 
   4   1 -10    4.17    1.29 
  -4   1   7    2.49    1.04 
  -5   1   9    7.61    1.16 
  -6   1  11    0.55    0.78 
  -7   1  13    0.04    0.64 
  -8   1  15    0.83    0.49 
  -9   1  17    0.14    0.30 
   7   2 -18    0.64    0.60 
   2   2  -7    6.07    1.52 
   5   3 -15    2.86    1.08 
  -1   3  -2    4.82    0.79 
   3   4 -12    2.13    1.23 
  -6   4   7    1.08    0.61 
  -7   4   9    0.98    0.57 
  -8   4  11    1.78    0.59 
  -9   4  13    0.29    0.37 
   7   5 -22    0.22    0.37 
   6   5 -20    0.30    0.53 
   1   5  -9    7.05    1.64 
   5   6 -19    1.05    0.79 
   4   6 -17    1.21    0.97 
  -2   6  -4   11.34    1.18 
   3   7 -16    0.06    1.06 
   2   7 -14    9.40    1.74 
   6   8 -24    0.26    0.39 
   5   8 -22    0.70    0.68 
   0   8 -11    2.04    1.32 
   4   9 -21    0.65    0.71 
   3   9 -19    1.90    0.99 
  -4   9  -4    5.19    0.83 
   5  10 -25    0.12    0.40 
   2  10 -18    0.04    0.92 
   1  10 -16    2.89    1.23 
   5  11 -26    0.29    0.32 
   4  11 -24   -0.04    0.49 
  -1  11 -13    5.67    1.27 
  -2  11 -11    1.97    1.07 
   3  12 -23    0.56    0.70 
   2  12 -21    0.10    0.62 
  -6  12  -4    1.26    0.45 
  -7  12  -2    0.33    0.26 
   4  13 -27   -0.03    0.33 
   0  13 -18    0.01    0.81 
  -1  13 -16    1.16    0.92 
   3  14 -26    0.51    0.49 
   2  14 -24    0.27    0.54 
  -3  14 -13    1.38    0.81 
  -4  14 -11    0.11    0.67 
   1  15 -23    0.25    0.61 
   0  15 -21    0.29    0.68 
  -1  16 -20    0.19    0.61 
  -2  16 -18    0.32    0.69 
  -3  16 -16    0.51    0.66 
   1  17 -26    0.49    0.40 
  -5  17 -13    0.15    0.41 
  -6  17 -11    0.09    0.34 
  -7  17  -9    0.43    0.31 
   0  18 -25   -0.13    0.37 
  -1  18 -23    0.03    0.44 
  -2  18 -21   -0.05    0.46 
  -3  19 -20   -0.19    0.34 
  -5  19 -16    0.36    0.33 
   3 -20  20   -0.01    0.43 
   2 -20  22    0.17    0.48 
   7 -18   9    0.01    0.28 
   6 -18  11    0.14    0.39 
   5 -17  12    0.87    0.50 
   4 -17  14    0.31    0.52 
   3 -17  16    0.62    0.65 
   2 -17  18    0.01    0.50 
   2 -16  17    0.11    0.61 
   1 -16  19    0.34    0.66 
   0 -16  21   -0.39    0.67 
  -1 -16  23    0.82    0.69 
  -2 -16  25    0.08    0.43 
   5 -14   8    0.18    0.49 
   3 -13  11    0.65    0.81 
   2 -13  13    1.37    0.95 
   1 -13  15    0.08    0.90 
   0 -13  17    1.36    0.94 
  -1 -13  19    0.11    0.81 
  -2 -13  21    0.08    0.69 
  -3 -13  23   -0.04    0.59 
  -4 -13  25    0.16    0.46 
  -2 -12  20   -0.17    0.79 
  -3 -12  22    0.70    0.80 
  -4 -12  24    0.22    0.55 
  -5 -12  26    0.16    0.39 
   3 -10   7    4.71    1.09 
   2 -10   9    9.00    1.41 
  -6 -10  25   -0.10    0.40 
   8  -9  -5    0.56    0.35 
  -1  -9  14    6.55    1.49 
  -2  -9  16    0.76    1.07 
  -3  -9  18    0.82    1.01 
  -4  -9  20    0.28    0.82 
  -5  -9  22    0.16    0.72 
  -6  -9  24    0.23    0.46 
   6  -8  -2    0.84    0.30 
  10  -7 -12    0.11    0.22 
   8  -6  -9    0.56    0.43 
   0  -6   8   15.66    1.77 
  -1  -6  10    5.46    1.58 
  -2  -6  12    7.32    1.70 
  -3  -6  14    5.97    1.45 
  -4  -6  16    0.59    0.95 
  -5  -6  18    1.00    0.86 
  -6  -6  20    0.18    0.74 
  -7  -6  22    0.34    0.58 
   6  -5  -6    4.33    0.74 
   9  -4 -14   -0.06    0.35 
   8  -3 -13    0.43    0.46 
   0  -3   4    7.44    1.29 
  -6  -3  16   -0.14    0.66 
  -7  -3  18   -0.35    0.64 
  -8  -3  20    0.01    0.46 
   6  -2 -10    0.28    0.68 
   9  -1 -18    0.21    0.31 
   8   0 -17   -0.11    0.56 
   7   0 -15    0.05    0.60 
  -8   0  16    0.62    0.51 
  -9   0  18    0.24    0.32 
   6   1 -14    0.98    0.80 
   5   1 -12    4.64    1.12 
   8   2 -20   -0.13    0.45 
   3   2  -9   31.95    2.13 
   7   3 -19    0.13    0.55 
   6   3 -17    0.92    0.72 
   0   3  -4    7.64    1.17 
  -9   3  14   -0.10    0.32 
   5   4 -16   -0.14    0.95 
   4   4 -14    2.85    1.14 
   3   5 -13    4.72    1.39 
   2   5 -11   10.76    1.74 
   7   6 -23    0.18    0.38 
   6   6 -21   -0.11    0.57 
  -1   6  -6  105.22    2.94 
 -10   6  12   -0.07    0.21 
   5   7 -20    1.04    0.78 
   4   7 -18    1.12    0.96 
   2   8 -15    2.61    1.24 
   1   8 -13    1.11    1.22 
   6   9 -25   -0.06    0.28 
   5   9 -23    0.12    0.52 
  -2   9  -8    2.84    1.14 
  -3   9  -6   14.85    1.32 
 -10   9   8    0.03    0.17 
   4  10 -22    0.13    0.60 
   3  10 -20    0.28    0.77 
   1  11 -17    0.55    0.93 
   0  11 -15    1.21    1.05 
   4  12 -25    0.24    0.38 
  -3  12 -10    0.24    0.84 
  -4  12  -8    0.08    0.66 
  -5  12  -6    0.67    0.53 
   3  13 -24   -0.12    0.58 
   2  13 -22    0.47    0.57 
   1  13 -20    0.55    0.80 
   0  14 -19    0.37    0.74 
  -1  14 -17    0.34    0.89 
  -2  14 -15    0.52    0.85 
   2  15 -25   -0.04    0.49 
  -6  15  -8    0.10    0.40 
  -7  15  -6    0.64    0.33 
  -8  15  -4    0.34    0.23 
   2  16 -26   -0.11    0.45 
   1  16 -24    0.30    0.50 
   0  16 -22    1.86    0.72 
  -2  17 -19    0.28    0.56 
  -3  17 -17   -0.23    0.64 
  -4  17 -15   -0.06    0.46 
  -1  19 -24   -0.08    0.39 
  -2  19 -22   -0.04    0.37 
  -4  20 -19   -0.20    0.33 
  -5  20 -17   -0.14    0.29 
   7 -19  10   -0.01    0.25 
   5 -18  13    0.11    0.44 
   4 -18  15    0.07    0.41 
   3 -18  17    0.17    0.56 
   2 -18  19    0.18    0.57 
   1 -18  21    0.03    0.50 
   0 -18  23    0.21    0.38 
  -1 -18  25   -0.08    0.41 
   1 -17  20    1.33    0.68 
   0 -17  22    0.53    0.56 
  -1 -17  24    0.23    0.52 
   9 -16   2    0.51    0.09 
   7 -15   5    3.09    0.45 
   6 -15   7    1.08    0.46 
   4 -14  10    0.16    0.64 
   3 -14  12    0.36    0.69 
   2 -14  14    1.70    0.90 
   1 -14  16   -0.10    0.79 
   0 -14  18   -0.18    0.79 
  -1 -14  20    1.35    0.89 
  -2 -14  22    0.63    0.69 
  -3 -14  24    0.13    0.49 
  -4 -14  26   -0.06    0.33 
   5 -11   4    2.11    0.58 
  -4 -11  22   -0.26    0.71 
  -5 -11  24   -0.19    0.49 
  10 -10  -8    0.11    0.19 
   1 -10  11    0.19    1.03 
   0 -10  13    0.91    1.09 
  -1 -10  15    0.76    1.01 
  -2 -10  17    0.33    0.99 
  -3 -10  19    2.77    1.07 
  -4 -10  21    1.08    0.79 
  -5 -10  23    0.00    0.54 
  -7  -8  24    0.12    0.35 
   3  -7   3    9.69    0.88 
   2  -7   5    5.36    1.06 
  -3  -7  15    5.23    1.40 
  -4  -7  17    0.72    0.94 
  -5  -7  19    0.59    0.89 
  -6  -7  21    0.58    0.65 
  -7  -7  23    0.06    0.39 
   9  -6 -11    0.06    0.36 
   7  -5  -8    0.75    0.53 
   4  -4  -3    4.28    0.67 
  -6  -4  17    0.45    0.69 
  -7  -4  19    0.22    0.61 
  -8  -4  21   -0.16    0.46 
   9  -3 -15    0.16    0.40 
  -1  -3   6  117.09    3.22 
  -2  -3   8   24.44    1.96 
  -3  -3  10    6.36    1.48 
  -4  -3  12    0.52    1.05 
  -5  -3  14    0.36    0.83 
   7  -2 -12    1.01    0.70 
   4  -1  -7    3.57    1.06 
  -8  -1  17    0.16    0.41 
  -9  -1  19   -0.04    0.28 
   9   0 -19    0.08    0.22 
  -4   0   8    6.45    1.22 
  -5   0  10    3.46    1.08 
  -6   0  12    0.35    0.71 
  -7   0  14   -0.11    0.67 
   7   1 -16    0.25    0.58 
   5   2 -13    2.03    0.98 
   4   2 -11   10.33    1.54 
   8   3 -21    0.03    0.33 
   1   3  -6  128.04    3.31 
  -6   3   8   -0.06    0.63 
  -7   3  10    1.52    0.68 
  -8   3  12    0.03    0.45 
   7   4 -20    0.34    0.45 
   6   4 -18    0.07    0.57 
   5   5 -17    1.53    0.91 
   4   5 -15    0.68    1.04 
   1   6 -10    9.79    1.68 
   0   6  -8   17.21    1.78 
  -8   6   8    0.23    0.39 
  -9   6  10    0.03    0.31 
   7   7 -24    0.12    0.31 
   6   7 -22    0.06    0.54 
   5   8 -21    1.92    0.81 
   4   8 -19    0.16    0.72 
   3   8 -17    1.83    1.06 
   1   9 -14    1.42    1.13 
   0   9 -12    8.66    1.66 
  -1   9 -10    9.49    1.46 
  -9   9   6    0.05    0.20 
   5  10 -24    0.08    0.42 
   4  11 -23    0.01    0.53 
   3  11 -21   -0.02    0.56 
   2  11 -19    0.61    0.84 
   1  12 -18    1.27    0.94 
   0  12 -16    0.54    0.94 
  -1  12 -14    2.06    1.09 
  -2  12 -12    4.05    1.11 
  -9  12   2    0.52    0.12 
   4  13 -26   -0.17    0.33 
   3  14 -25    0.26    0.51 
   2  14 -23   -0.08    0.56 
   1  14 -21   -0.11    0.70 
   0  15 -20    0.22    0.67 
  -1  15 -18    0.35    0.67 
  -2  15 -16   -0.10    0.75 
  -3  15 -14    1.73    0.77 
  -4  15 -12    0.35    0.62 
  -5  15 -10    2.63    0.66 
  -9  15  -2    0.55    0.12 
   1  17 -25    0.01    0.39 
   0  17 -23    0.23    0.47 
  -1  17 -21    0.15    0.51 
  -2  18 -20    0.15    0.48 
  -3  18 -18   -0.02    0.50 
  -4  18 -16    0.47    0.46 
  -5  18 -14   -0.05    0.32 
  -6  18 -12    0.10    0.25 
  -7  18 -10    0.27    0.31 
  -3  20 -21    0.13    0.20 
   1 -20  23    0.21    0.33 
   6 -19  12    0.10    0.29 
   5 -19  14    0.10    0.37 
   4 -19  16    0.40    0.43 
   3 -19  18    0.34    0.53 
   2 -19  20    0.12    0.56 
   1 -19  22    0.25    0.44 
   0 -19  24    0.06    0.30 
   8 -16   4    0.10    0.20 
  -1 -16  22    0.15    0.64 
  -2 -16  24   -0.15    0.51 
  -3 -16  26   -0.13    0.37 
   5 -15   9    0.59    0.49 
   4 -15  11    0.70    0.61 
   3 -15  13    0.28    0.68 
   2 -15  15    1.26    0.79 
   1 -15  17    0.41    0.76 
   0 -15  19    0.64    0.78 
  -1 -15  21   -0.02    0.73 
  -2 -15  23    0.14    0.57 
  -3 -15  25    0.10    0.41 
  -2 -12  19    0.25    0.85 
  -3 -12  21    1.63    0.89 
  -4 -12  23   -0.06    0.57 
  -5 -12  25    0.34    0.42 
   4 -11   6    2.50    0.74 
   3 -11   8    0.73    0.79 
   2 -11  10   12.62    1.43 
   1 -11  12    0.86    1.08 
   0 -11  14    3.50    1.32 
  -1 -11  16    0.87    0.94 
  -2 -11  18    2.12    1.08 
  -3 -11  20    0.14    0.83 
   9  -9  -7    0.01    0.27 
  -6  -9  23    0.13    0.47 
  -3  -8  16    1.11    1.10 
  -4  -8  18    0.11    0.87 
  -5  -8  20    0.63    0.82 
  -6  -8  22    0.21    0.57 
   1  -7   7   20.11    1.71 
   0  -7   9   20.49    1.86 
  -1  -7  11    9.16    1.71 
  -2  -7  13    5.57    1.59 
   8  -5 -10    0.33    0.44 
  -6  -5  18    0.50    0.72 
  -7  -5  20   -0.02    0.59 
  -8  -5  22    0.30    0.37 
   5  -4  -5    0.40    0.60 
  -3  -4  11    9.29    1.60 
  -4  -4  13    0.26    1.11 
  -5  -4  15    0.32    0.85 
   9  -2 -16    0.01    0.37 
   8  -2 -14   -0.15    0.45 
  -8  -2  18    0.22    0.48 
   6  -1 -11    0.50    0.67 
   5  -1  -9   10.71    1.27 
  -6  -1  13    0.22    0.72 
  -7  -1  15    0.82    0.65 
   1   0  -2    3.32    0.82 
  -1   0   2    3.18    0.78 
  -2   0   4   55.48    1.82 
  -3   0   6    3.45    1.19 
   8   1 -18    0.16    0.49 
   7   2 -17    0.32    0.60 
   6   2 -15    0.73    0.81 
  -8   2  13    0.21    0.44 
  -9   2  15    0.36    0.34 
   4   3 -12    1.90    1.10 
   3   3 -10    3.37    1.38 
   2   3  -8   21.43    1.87 
  -5   3   6    1.95    0.77 
   7   5 -21    0.88    0.52 
   6   5 -19    0.02    0.51 
  -9   5  11    0.77    0.37 
 -10   5  13   -0.03    0.14 
   5   6 -18    0.51    0.78 
   4   6 -16    0.56    0.93 
   3   6 -14    4.60    1.33 
   2   6 -12    6.58    1.62 
  -7   6   6    1.48    0.50 
   6   8 -23    0.17    0.45 
   5   9 -22    0.02    0.53 
   4   9 -20    0.18    0.73 
   3   9 -18    0.52    0.87 
   2   9 -16    0.51    1.03 
  -8   9   4    1.69    0.34 
   0  10 -13    0.16    1.04 
  -1  10 -11    0.65    1.03 
  -2  10  -9    6.09    1.25 
  -3  10  -7    4.81    0.98 
   5  11 -25    0.17    0.38 
   5  12 -26   -0.00    0.25 
   4  12 -24    0.21    0.49 
   3  12 -22    0.32    0.69 
   2  12 -20    0.20    0.64 
   1  13 -19    0.69    0.81 
   0  13 -17    0.82    0.85 
  -1  13 -15    0.30    0.83 
  -2  13 -13    0.49    0.84 
  -3  13 -11    1.37    0.78 
  -4  13  -9    1.11    0.66 
   3  15 -26    0.17    0.33 
   2  15 -24    0.12    0.50 
   1  15 -22    0.11    0.62 
   0  16 -21    0.12    0.61 
  -1  16 -19    0.25    0.66 
  -2  16 -17    0.06    0.69 
  -3  16 -15    0.53    0.64 
  -4  16 -13    0.32    0.54 
  -5  16 -11    0.50    0.47 
   0  18 -24    0.35    0.36 
  -1  18 -22    0.33    0.46 
  -1  19 -23   -0.08    0.36 
  -2  19 -21    0.15    0.40 
  -3  19 -19    0.31    0.39 
  -4  19 -17   -0.00    0.41 
  -5  19 -15    0.27    0.34 
  -6  19 -13   -0.01    0.14 
   4 -21  18    0.09    0.31 
   6 -20  13    0.07    0.23 
   5 -20  15   -0.03    0.33 
   4 -20  17    0.03    0.34 
   3 -20  19   -0.12    0.43 
   2 -20  21   -0.07    0.46 
  -1 -18  24   -0.08    0.47 
   1 -17  19    0.51    0.64 
   0 -17  21    0.47    0.57 
  -1 -17  23    0.14    0.63 
  -2 -17  25   -0.00    0.41 
   7 -16   6    1.22    0.38 
   6 -16   8    1.66    0.53 
   5 -16  10    0.81    0.52 
   4 -16  12    0.14    0.52 
   3 -16  14    0.64    0.69 
   2 -16  16    0.31    0.69 
   1 -16  18    0.41    0.70 
   0 -16  20   -0.03    0.66 
  -3 -14  23    0.10    0.57 
  -4 -14  25   -0.14    0.43 
  -1 -13  18    1.13    0.87 
  -2 -13  20    0.29    0.75 
  -3 -13  22   -0.02    0.66 
  -4 -13  24   -0.01    0.47 
   2 -12  11    2.28    1.02 
   1 -12  13    4.41    1.19 
   0 -12  15    6.00    1.31 
  -1 -12  17    1.02    0.91 
  -6 -11  25   -0.23    0.38 
  -5 -10  22   -0.01    0.63 
  -6 -10  24   -0.05    0.41 
  10  -9  -9    0.06    0.19 
  -3  -9  17    0.92    0.99 
  -4  -9  19    1.68    0.93 
  -5  -9  21   -0.02    0.70 
   7  -8  -4    2.23    0.43 
   0  -8  10   11.76    1.63 
  -1  -8  12    3.55    1.42 
  -2  -8  14    3.36    1.34 
  -7  -7  22    0.05    0.45 
  -5  -6  17   -0.00    0.80 
  -6  -6  19    1.04    0.82 
  -7  -6  21    0.11    0.53 
   9  -5 -12    0.18    0.36 
  -4  -5  14    1.46    1.12 
  -5  -5  16    0.28    0.81 
   7  -4  -9    1.45    0.64 
   6  -4  -7    0.63    0.64 
  -1  -4   7    1.26    1.12 
  -2  -4   9    0.65    1.21 
  -8  -3  19   -0.03    0.46 
  -6  -2  14    1.07    0.78 
  -7  -2  16    0.40    0.60 
   9  -1 -17    0.04    0.36 
   8  -1 -15    1.05    0.56 
   7  -1 -13    0.47    0.68 
  -4  -1   9   13.79    1.54 
  -5  -1  11    1.39    0.97 
   5   0 -10    4.03    1.08 
   4   0  -8    5.45    1.14 
   3   0  -6    2.93    1.07 
   2   0  -4   50.34    1.76 
  -8   1  14    0.77    0.50 
  -9   1  16    0.09    0.30 
   8   2 -19    0.14    0.50 
  -6   2   9    0.98    0.70 
  -7   2  11    0.72    0.60 
   7   3 -18    0.10    0.55 
   6   3 -16    0.70    0.78 
   5   3 -14    1.28    0.85 
  -4   3   4   10.31    0.94 
 -10   4  14    0.39    0.18 
  -8   5   9    1.87    0.54 
   7   6 -22    0.15    0.41 
   6   6 -20    0.37    0.56 
  -6   6   4    4.21    0.57 
   5   7 -19    1.53    0.87 
   4   7 -17    0.51    0.83 
   3   7 -15    4.88    1.37 
   2   7 -13   12.52    1.83 
   1   7 -11    6.26    1.52 
   0   7  -9   13.63    1.69 
  -1   7  -7   19.76    1.69 
  -2   7  -5    6.09    1.06 
 -10   8   9    0.06    0.21 
   6   9 -24   -0.01    0.37 
   6  10 -25    0.45    0.38 
   5  10 -23    0.20    0.47 
   4  10 -21    1.12    0.72 
   3  10 -19    2.79    1.01 
   2  10 -17    0.72    1.04 
   1  10 -15    1.14    1.06 
  -4  10  -5    1.99    0.74 
   4  13 -25   -0.15    0.45 
   3  13 -23    0.12    0.59 
   2  13 -21    0.45    0.61 
  -5  13  -7    0.41    0.48 
  -6  13  -5    1.13    0.46 
   2  14 -22    0.64    0.66 
   1  14 -20    0.32    0.74 
   0  14 -18   -0.02    0.72 
  -1  14 -16    0.30    0.75 
  -2  14 -14    2.08    0.83 
   2  16 -25    0.03    0.46 
   1  16 -23    0.43    0.53 
  -6  16  -9    2.15    0.52 
  -7  16  -7    0.05    0.26 
   1  17 -24    0.08    0.43 
   0  17 -22    0.09    0.48 
  -1  17 -20    1.02    0.64 
  -2  17 -18    0.10    0.64 
  -3  17 -16    0.58    0.62 
  -7  19 -11    0.13    0.21 
  -2  20 -22   -0.04    0.35 
  -3  20 -20   -0.03    0.25 
  -4  20 -18    0.06    0.31 
  -5  20 -16    0.06    0.29 
   1 -19  21    0.32    0.44 
   0 -19  23    0.20    0.27 
   2 -18  18    0.88    0.64 
   1 -18  20    0.15    0.59 
   6 -17   9    0.18    0.39 
   5 -17  11    0.50    0.50 
   4 -17  13    0.78    0.52 
   3 -17  15    0.26    0.60 
   2 -17  17    0.59    0.61 
  -3 -16  25   -0.07    0.32 
  -2 -15  22    0.40    0.58 
  -3 -15  24    0.31    0.51 
   0 -14  17    0.30    0.78 
  -1 -14  19    0.30    0.81 
  -2 -14  21    0.41    0.69 
   2 -13  12    2.90    0.97 
   1 -13  14    1.77    0.96 
   0 -13  16    0.16    0.87 
   7 -12   1   -0.00    0.15 
   6 -12   3    3.46    0.45 
   5 -12   5    1.87    0.58 
   4 -12   7    1.45    0.68 
   3 -12   9    0.93    0.79 
  -5 -12  24    0.33    0.40 
  -4 -11  21    0.66    0.78 
  -5 -11  23    0.48    0.54 
  -2 -10  16    0.50    0.98 
  -3 -10  18    0.19    0.91 
  -4 -10  20    0.31    0.77 
   0  -9  11    2.73    1.27 
  -1  -9  13    0.82    1.12 
  -2  -9  15    1.81    1.13 
  10  -8 -10   -0.06    0.20 
   9  -8  -8    1.25    0.37 
   8  -8  -6    1.06    0.42 
   2  -8   6   21.31    1.44 
   1  -8   8    8.67    1.35 
  -6  -8  21    0.17    0.59 
  -7  -8  23    0.08    0.36 
  -5  -7  18    0.38    0.78 
  -6  -7  20    0.30    0.65 
  -4  -6  15    0.97    1.08 
  -2  -5  10    4.19    1.44 
  -3  -5  12    3.10    1.34 
  -8  -5  21    0.39    0.41 
   9  -4 -13    0.46    0.39 
   8  -4 -11    0.92    0.51 
   1  -4   3    0.63    0.77 
  -7  -4  18    0.34    0.57 
  -8  -4  20    0.02    0.44 
  -6  -3  15    0.42    0.77 
  -7  -3  17    0.60    0.55 
  -5  -2  12    0.58    0.92 
  -3  -1   7    9.63    1.37 
  -9  -1  18    0.13    0.31 
   9   0 -18    0.24    0.27 
   8   0 -16    0.65    0.56 
   7   0 -14    0.22    0.55 
   6   0 -12    0.24    0.75 
  -8   0  15   -0.11    0.44 
  -9   0  17    0.04    0.30 
  -7   1  12    1.69    0.67 
  -5   2   7    8.38    1.09 
   8   3 -20    0.18    0.38 
   8   4 -21    0.13    0.30 
   7   4 -19    0.21    0.49 
   6   4 -17    0.42    0.69 
   5   4 -15    0.56    0.90 
   4   4 -13    0.24    0.94 
   3   4 -11    9.58    1.54 
   2   4  -9    1.02    1.23 
   1   4  -7    0.97    1.26 
  -9   4  12    0.13    0.34 
  -7   5   7    0.32    0.43 
   7   7 -23    0.26    0.26 
   6   7 -21    0.53    0.56 
  -3   7  -3   11.09    0.89 
 -10   7  10    0.66    0.29 
   6   8 -22    0.14    0.46 
   5   8 -20    1.04    0.75 
   4   8 -18    1.35    0.82 
   3   8 -16    2.63    1.11 
   2   8 -14    4.45    1.35 
   1   8 -12    3.14    1.29 
   0   8 -10    9.67    1.53 
  -9   8   7    0.35    0.26 
  -5  10  -3    5.58    0.61 
   4  11 -22    0.47    0.61 
   3  11 -20    0.11    0.71 
   2  11 -18    2.76    1.06 
   1  11 -16    0.74    1.00 
   0  11 -14    5.96    1.29 
  -1  11 -12    1.28    1.07 
  -2  11 -10    9.68    1.32 
 -10  11   5    0.23    0.10 
   4  14 -26    0.27    0.34 
   3  14 -24    0.16    0.55 
  -3  14 -12    0.46    0.71 
  -4  14 -10    0.08    0.66 
   3  15 -25   -0.17    0.39 
   2  15 -23    0.86    0.55 
   1  15 -21    0.32    0.64 
   0  15 -19    0.94    0.73 
  -1  15 -17    0.37    0.67 
  -8  16  -5    0.63    0.24 
  -4  17 -14    0.21    0.50 
  -5  17 -12    0.48    0.43 
  -6  17 -10    0.23    0.36 
   1  18 -25    0.08    0.38 
   0  18 -23    0.04    0.44 
  -1  18 -21    0.06    0.52 
  -2  18 -19    0.25    0.56 
  -3  18 -17    0.13    0.56 
   2 -20  20    0.08    0.46 
   1 -20  22    0.01    0.33 
   4 -19  15    0.90    0.50 
   3 -19  17    0.84    0.58 
   2 -19  19    0.49    0.59 
   6 -18  10   -0.07    0.38 
   5 -18  12    0.07    0.44 
   4 -18  14    0.71    0.49 
   3 -18  16    0.30    0.52 
   8 -17   5    0.11    0.19 
   7 -17   7    0.16    0.27 
  -2 -17  24    0.06    0.43 
  -1 -16  21    0.09    0.64 
  -2 -16  23    0.08    0.50 
   1 -15  16    0.23    0.67 
   0 -15  18    0.88    0.86 
  -1 -15  20    0.03    0.73 
   2 -14  13    0.33    0.76 
   1 -14  15   -0.08    0.71 
  -4 -14  24    0.05    0.40 
   4 -13   8    0.56    0.66 
   3 -13  10    0.60    0.75 
  -4 -13  23    0.26    0.53 
  -3 -12  20    0.06    0.74 
  -4 -12  22    0.02    0.65 
  -2 -11  17    3.41    1.16 
  -3 -11  19    0.14    0.80 
   0 -10  12    2.03    1.14 
  -1 -10  14    1.70    1.07 
  -6 -10  23    0.05    0.44 
   1  -9   9   33.81    2.10 
  -5  -9  20    0.09    0.69 
  -6  -9  22    0.12    0.53 
   3  -8   4    6.38    0.87 
  -4  -8  17    0.18    0.87 
  -5  -8  19    0.16    0.74 
  -3  -7  14    1.84    1.14 
  -4  -7  16    0.74    0.94 
  -2  -6  11    2.49    1.36 
  -3  -6  13    3.28    1.29 
  -8  -6  22   -0.21    0.37 
  -1  -5   8   29.03    2.07 
  -7  -5  19    0.24    0.62 
  -6  -4  16    0.36    0.77 
   9  -3 -14    0.01    0.35 
   8  -3 -12    0.41    0.50 
   7  -3 -10    2.30    0.74 
   6  -3  -8    0.92    0.63 
   5  -3  -6    2.55    0.81 
  -5  -3  13    4.58    1.16 
  -4  -2  10    2.51    1.11 
  -9  -2  19    0.20    0.29 
  -2  -1   5   26.91    1.59 
  -8  -1  16    0.50    0.47 
  -7   0  13    0.85    0.64 
   9   1 -19    0.11    0.19 
   8   1 -17    0.30    0.51 
   7   1 -15    0.42    0.59 
   6   1 -13    0.27    0.70 
   5   1 -11    1.30    0.83 
   4   1  -9   12.65    1.44 
   3   1  -7    8.91    1.33 
  -6   1  10    2.99    0.89 
  -3   3   2    3.36    0.62 
  -9   3  13   -0.03    0.34 
  -1   4  -3    0.64    0.78 
  -8   4  10    0.35    0.46 
   7   5 -20    0.18    0.42 
   6   5 -18    0.40    0.60 
   5   5 -16    0.49    0.89 
   4   5 -14    0.37    0.99 
   3   5 -12    7.07    1.52 
   2   5 -10    2.29    1.23 
  -1   8  -8    5.94    1.35 
   6   9 -23   -0.03    0.45 
   5   9 -21    0.02    0.61 
   4   9 -19    0.43    0.72 
   3   9 -17    1.28    0.90 
   2   9 -15    0.52    1.00 
   1   9 -13    0.31    1.08 
  -7   9   2    0.57    0.23 
  -3  11  -8    1.84    0.86 
  -4  11  -6    1.54    0.69 
   5  12 -25    0.09    0.30 
   4  12 -23   -0.09    0.52 
   3  12 -21    1.03    0.72 
   2  12 -19    0.73    0.73 
   1  12 -17    0.72    0.87 
   0  12 -15    5.99    1.25 
  -1  12 -13    4.54    1.21 
  -2  12 -11    5.76    1.08 
   4  13 -24   -0.16    0.43 
   3  13 -22    0.20    0.64 
   2  13 -20    0.87    0.65 
  -7  13  -3    0.17    0.26 
  -5  14  -8    0.01    0.49 
  -2  15 -15    0.32    0.65 
  -3  15 -13    0.42    0.67 
  -4  15 -11    1.16    0.65 
   3  16 -26   -0.08    0.25 
   2  16 -24    0.03    0.44 
   1  16 -22    0.47    0.67 
   0  16 -20    0.07    0.62 
  -1  16 -18    0.20    0.64 
  -7  17  -8    0.14    0.27 
  -4  18 -15    0.39    0.49 
   0  19 -24    0.03    0.30 
  -2  19 -20   -0.12    0.47 
  -3  19 -18    0.11    0.40 
   6  11 -25    0.38    0.34 
   4  14 -25   -0.21    0.40 
   2  17 -25    0.30    0.46 
   6  10 -24    0.15    0.35 
   1  18 -24    0.13    0.39 
   5  11 -23   -0.06    0.38 
   3  14 -23    0.09    0.54 
   1  17 -23   -0.09    0.46 
  -1  20 -23    0.08    0.29 
   7   7 -22    0.51    0.28 
   5  10 -22    0.01    0.41 
   7   6 -21   -0.08    0.35 
   4  11 -21    0.27    0.61 
   2  14 -21    0.60    0.60 
   0  17 -21    0.48    0.57 
  -2  20 -21    0.08    0.35 
   6   7 -20    0.03    0.50 
   4  10 -20    0.48    0.64 
   6   6 -19    0.82    0.63 
   1  14 -19   -0.04    0.70 
  -1  17 -19    0.29    0.64 
  -3  20 -19   -0.08    0.27 
   8   2 -18    0.14    0.48 
   3  10 -18    0.66    0.84 
   1  13 -18    1.87    0.92 
   5   6 -17    0.11    0.77 
  -2  17 -17    0.98    0.66 
  -4  20 -17    0.35    0.38 
   7   2 -16    0.04    0.58 
   2  10 -16    0.13    0.94 
   0  13 -16   -0.03    0.80 
  -2  16 -16    0.27    0.64 
  -4  19 -16    0.20    0.45 
   9  -2 -15    0.27    0.37 
   4   6 -15    1.24    0.94 
   6   2 -14    1.34    0.79 
   1  10 -14    1.20    1.02 
  -1  13 -14    1.43    0.97 
  -3  16 -14    0.88    0.68 
  -5  19 -14    0.46    0.34 
   8  -2 -13   -0.05    0.47 
   3   6 -13    4.21    1.27 
   5   2 -12   -0.10    0.84 
  10  -7 -11    0.13    0.22 
   7  -2 -11    0.86    0.66 
   2   6 -11    2.73    1.30 
   0   9 -11    3.05    1.26 
  -6  18 -11    0.20    0.25 
   4   2 -10    2.89    1.19 
   9  -7  -9    0.36    0.32 
  -1   9  -9   28.11    1.87 
  -3  12  -9    0.11    0.74 
  -5  15  -9    0.64    0.52 
   1   5  -8   26.72    2.01 
   8  -7  -7    0.71    0.41 
  -2   8  -6   17.65    1.39 
  -6  14  -6    0.32    0.39 
  -8  17  -6    0.01    0.15 
   7  -7  -5    2.04    0.48 
   2   1  -5   28.97    1.59 
   4  -3  -4   10.91    0.90 
   9 -12  -3    0.03    0.14 
   4  -8   2    2.59    0.54 
  -5   6   2    5.06    0.47 
  -4   2   5    9.09    1.00 
  -6   5   5    1.19    0.53 
  -8   8   5    0.52    0.31 
   8 -18   6    0.25    0.16 
   5 -13   6    1.17    0.52 
   0  -5   6    1.95    1.19 
   2  -9   7    3.17    1.10 
   7 -18   8    0.74    0.30 
  -3  -2   8    0.47    0.99 
  -5   1   8    7.66    1.11 
  -7   4   8    0.57    0.51 
  -9   7   8    0.35    0.28 
   4 -14   9    0.27    0.60 
  -1  -6   9   21.38    1.91 
   1 -10  10    0.47    1.13 
   6 -19  11   -0.06    0.30 
   3 -14  11   -0.06    0.63 
  -4  -3  11    0.78    1.12 
  -6   0  11    0.09    0.67 
  -8   3  11   -0.25    0.46 
 -10   6  11   -0.02    0.19 
  -2  -7  12    9.20    1.66 
   5 -19  13   -0.20    0.39 
   0 -11  13    0.40    0.96 
   5 -20  14   -0.09    0.34 
   2 -15  14    0.06    0.69 
  -5  -4  14    0.07    0.80 
  -7  -1  14    0.08    0.60 
  -9   2  14    0.03    0.35 
  -1 -11  15    1.28    0.94 
  -3  -8  15    0.58    0.99 
  -5  -5  15    1.58    0.88 
  -9   1  15    0.24    0.35 
   4 -20  16    0.06    0.34 
  -1 -12  16    3.65    1.06 
   1 -16  17    0.39    0.77 
  -6  -5  17    0.06    0.64 
  -8  -2  17   -0.01    0.43 
   3 -20  18    0.55    0.50 
   1 -17  18    0.36    0.58 
  -2 -12  18    0.73    0.84 
  -4  -9  18    0.36    0.86 
  -6  -6  18    0.05    0.64 
  -8  -3  18    0.15    0.48 
   3 -21  19   -0.09    0.40 
   0 -16  19    0.30    0.67 
  -2 -13  19    0.23    0.74 
   0 -17  20   -0.09    0.58 
  -7  -6  20    0.11    0.51 
   0 -18  21   -0.18    0.46 
  -3 -13  21    0.01    0.67 
  -5 -10  21   -0.13    0.68 
  -7  -7  21   -0.16    0.56 
  -1 -17  22    0.94    0.64 
  -3 -14  22    0.07    0.49 
  -5 -11  22    0.13    0.49 
  -7  -8  22    0.30    0.37 
  -1 -18  23   -0.29    0.47 
  -3 -15  23    0.09    0.47 
  -1 -19  24   -0.09    0.38 
  -6 -11  24   -0.10    0.37 
  -4 -15  25   -0.15    0.39 
   5  13 -25    0.09    0.29 
   3  16 -25   -0.04    0.27 
   5  12 -24    0.01    0.28 
   3  15 -24   -0.08    0.38 
   2  16 -23    0.12    0.47 
   0  19 -23   -0.11    0.34 
   4  12 -22    0.29    0.55 
   2  15 -22    0.29    0.52 
   0  18 -22    0.17    0.39 
   6   8 -21    0.01    0.51 
  -1  19 -21    0.59    0.46 
   8   4 -20    0.07    0.28 
   3  12 -20    1.10    0.72 
   1  15 -20    0.19    0.73 
  -1  18 -20   -0.17    0.48 
   8   3 -19    0.50    0.39 
   5   8 -19    0.81    0.69 
   3  11 -19    0.17    0.73 
   7   4 -18    0.18    0.51 
   5   7 -18    0.15    0.73 
   0  15 -18    0.37    0.68 
  -2  18 -18    0.80    0.61 
  -4  21 -18    0.04    0.22 
   7   3 -17    0.66    0.54 
   4   8 -17    0.36    0.76 
   2  11 -17    3.03    1.07 
   0  14 -17    0.10    0.70 
   9  -1 -16    0.27    0.34 
   4   7 -16    0.60    0.82 
   6   3 -15    0.76    0.73 
   1  11 -15    1.56    0.99 
  -1  14 -15    0.21    0.80 
  -3  17 -15   -0.04    0.58 
  -5  20 -15    0.03    0.24 
   8  -1 -14    0.52    0.48 
   3   7 -14    1.32    0.99 
   5   3 -13    4.61    1.09 
  10  -6 -12   -0.03    0.21 
   7  -1 -12    1.98    0.73 
   0  10 -12    0.99    1.16 
  -2  13 -12    2.25    0.91 
  -4  16 -12    0.02    0.52 
  -6  19 -12    0.29    0.20 
   4   3 -11    1.83    1.00 
   9  -6 -10    0.08    0.34 
  -3  13 -10    0.77    0.75 
   6  -2  -9    2.10    0.72 
   1   6  -9   19.57    1.83 
  -7  18  -9    0.26    0.27 
   3   2  -8    1.03    1.08 
   5  -2  -7   10.30    1.11 
  -4  12  -7    2.16    0.70 
   0   5  -6    2.36    1.19 
  -3   8  -4    6.17    0.87 
  -5  11  -4    1.63    0.53 
  -1  -1   3   10.58    1.02 
   6 -13   4    0.81    0.39 
   1  -5   4    3.33    1.03 
   3  -9   5    5.75    0.93 
  -2  -2   6    1.24    1.17 
   5 -14   7    0.09    0.45 
   0  -6   7    7.16    1.36 
   2 -10   8    2.68    0.98 
   7 -19   9    0.12    0.22 
  -3  -3   9    7.95    1.48 
  -5   0   9    1.52    0.96 
  -7   3   9    1.80    0.64 
  -9   6   9    0.04    0.29 
   4 -15  10    0.75    0.62 
  -1  -7  10   22.78    1.97 
   1 -11  11    1.24    1.04 
   6 -20  12    0.48    0.29 
   3 -15  12    0.01    0.64 
  -4  -4  12    7.81    1.35 
  -6  -1  12    0.24    0.66 
  -8   2  12    0.60    0.50 
 -10   5  12    0.71    0.24 
   3 -16  13   -0.08    0.58 
  -2  -8  13    0.99    1.13 
  -4  -5  13    2.94    1.11 
 -10   4  13    0.08    0.16 
   0 -12  14    0.10    0.89 
   5 -21  15    0.01    0.23 
   2 -16  15    1.40    0.69 
   0 -13  15    0.69    0.84 
  -7  -2  15    0.31    0.55 
   2 -17  16    0.79    0.66 
  -3  -9  16    0.24    0.94 
  -5  -6  16    0.08    0.86 
  -7  -3  16    0.68    0.58 
  -9   0  16    0.35    0.29 
   4 -21  17    0.27    0.33 
   2 -18  17   -0.00    0.47 
  -1 -13  17   -0.03    0.76 
  -3 -10  17    0.34    0.86 
  -1 -14  18    0.58    0.80 
   1 -18  19    0.31    0.60 
  -4 -10  19    1.36    0.85 
  -6  -7  19    0.43    0.68 
  -8  -4  19    0.23    0.47 
   1 -19  20    0.10    0.45 
  -2 -14  20    0.15    0.65 
  -4 -11  20    0.43    0.78 
  -6  -8  20   -0.09    0.58 
  -8  -5  20    0.24    0.46 
  -2 -15  21    0.77    0.67 
  -4 -12  21    0.11    0.72 
   0 -19  22   -0.01    0.31 
  -2 -16  22    0.07    0.51 
   0 -20  23    0.04    0.28 
  -5 -12  23    0.12    0.34 
  -7  -9  23   -0.05    0.34 
  -3 -16  24    0.05    0.37 
  -3 -17  25    0.00    0.24 
   4  14 -24    0.05    0.41 
   2  17 -24    0.12    0.48 
   6  10 -23    0.12    0.42 
   4  13 -23   -0.01    0.46 
   8   6 -22    0.40    0.26 
   6   9 -22    0.26    0.42 
   3  14 -22    0.21    0.56 
   1  17 -22    2.16    0.68 
  -1  20 -22    0.18    0.37 
   8   5 -21    0.50    0.29 
   5  10 -21    0.02    0.44 
   3  13 -21    0.06    0.65 
   1  16 -21    0.44    0.60 
   5   9 -20    0.25    0.56 
   7   5 -19    0.20    0.46 
   2  13 -19    0.03    0.58 
   0  16 -19    0.58    0.72 
  -2  19 -19    0.11    0.46 
   9   1 -18    0.55    0.29 
   4   9 -18    0.27    0.70 
   2  12 -18    0.23    0.72 
   9   0 -17    0.12    0.28 
   6   5 -17    0.62    0.60 
  -3  19 -17    0.58    0.46 
   6   4 -16    0.52    0.63 
   1  12 -16    2.82    1.05 
  -1  15 -16    0.20    0.69 
  -3  18 -16    0.46    0.59 
   8   0 -15    0.18    0.51 
   3   8 -15    0.99    0.94 
   5   4 -14    0.88    0.85 
  -2  15 -14   -0.02    0.61 
  -4  18 -14    0.89    0.50 
  10  -5 -13   -0.01    0.19 
   7   0 -13    0.42    0.53 
   2   8 -13    2.29    1.20 
   0  11 -13    1.30    0.99 
  -2  14 -13   -0.02    0.69 
  -4  17 -13    0.69    0.52 
   4   4 -12    8.10    1.31 
   2   7 -12   11.63    1.67 
   9  -5 -11    0.49    0.37 
   6  -1 -10    4.22    0.88 
   1   7 -10   15.56    1.70 
  -1  10 -10    0.74    1.00 
  -5  16 -10    0.79    0.48 
  -7  19 -10    0.07    0.21 
   3   3  -9   13.33    1.56 
   8  -6  -8    0.72    0.41 
   0   6  -7   11.39    1.47 
  -2   9  -7    2.06    1.03 
  -6  15  -7    0.37    0.41 
  -8  18  -7    0.07    0.12 
   7  -6  -6    0.99    0.48 
   2   2  -6    0.69    1.14 
   4  -2  -5    8.50    0.99 
  -1   5  -4    1.98    0.98 
  -7  14  -4    1.76    0.36 
   6  -7  -3    0.80    0.38 
   1   1  -3   11.28    1.03 
   3  -3  -2    5.11    0.61 
  -4   7  -1    1.98    0.40 
  -6  10  -1    1.35    0.26 
   7 -13   2    1.43    0.28 
   6 -14   5    0.39    0.36 
   3 -10   6    3.37    0.90 
  -4   1   6    3.22    0.97 
  -6   4   6    1.83    0.61 
  -8   7   6    0.02    0.31 
   5 -15   8    0.93    0.50 
   0  -7   8    0.39    1.03 
   2 -11   9    0.64    0.83 
  -3  -4  10   10.19    1.50 
  -5  -1  10    0.95    0.87 
  -7   2  10    2.13    0.67 
  -9   5  10    0.23    0.32 
   4 -16  11    0.69    0.59 
  -1  -8  11    1.02    1.18 
   4 -17  12    0.23    0.50 
   1 -12  12    1.26    0.84 
   1 -13  13    0.70    0.77 
  -6  -2  13    0.07    0.70 
  -8   1  13    1.44    0.56 
   3 -17  14    2.85    0.75 
  -2  -9  14    2.30    1.14 
  -4  -6  14    2.97    1.18 
  -6  -3  14    0.30    0.73 
  -8   0  14    1.73    0.59 
 -10   3  14    0.10    0.18 
   3 -18  15    0.09    0.53 
  -2 -10  15    2.34    1.11 
   0 -14  16    0.35    0.73 
   0 -15  17    1.24    0.79 
  -5  -7  17    0.60    0.79 
  -7  -4  17    0.23    0.58 
  -9  -1  17    0.26    0.30 
   2 -19  18    0.33    0.56 
  -3 -11  18    0.04    0.77 
  -5  -8  18    0.67    0.88 
  -7  -5  18    0.44    0.63 
  -9  -2  18    0.06    0.29 
   2 -20  19    0.46    0.55 
  -1 -15  19    0.24    0.76 
  -3 -12  19    0.71    0.80 
  -5  -9  19    0.80    0.79 
   2 -21  20    0.15    0.39 
  -1 -16  20    0.31    0.68 
  -3 -13  20    0.75    0.78 
   1 -20  21    0.33    0.38 
  -1 -17  21    0.35    0.61 
  -6  -9  21    0.30    0.55 
  -8  -6  21    0.07    0.34 
  -4 -13  22    0.20    0.54 
  -6 -10  22   -0.02    0.53 
  -2 -17  23   -0.09    0.48 
  -4 -14  23    0.15    0.41 
  -6 -11  23   -0.00    0.41 
  -2 -18  24    0.10    0.40 
  -4 -15  24    0.09    0.40 
   4  15 -25    0.01    0.30 
   6  11 -24   -0.09    0.35 
   1  19 -24    0.39    0.35 
   5  12 -23   -0.08    0.37 
   3  15 -23   -0.13    0.38 
   1  18 -23    0.18    0.38 
   5  11 -22   -0.06    0.44 
   7   7 -21   -0.01    0.27 
   2  15 -21    1.00    0.58 
   0  18 -21    0.14    0.44 
   7   6 -20   -0.05    0.38 
   4  11 -20    0.30    0.64 
   2  14 -20   -0.03    0.63 
   0  17 -20    0.73    0.58 
  -2  20 -20    0.28    0.36 
   6   7 -19    0.44    0.52 
   4  10 -19    1.12    0.74 
   6   6 -18    0.06    0.61 
   1  14 -18    0.11    0.69 
  -1  17 -18    0.27    0.66 
   8   2 -17    0.11    0.46 
   3  10 -17    0.45    0.77 
   1  13 -17    0.49    0.83 
  -1  16 -17    0.98    0.70 
   8   1 -16    0.58    0.59 
   5   6 -16    0.08    0.73 
   3   9 -16    0.32    0.87 
   5   5 -15    3.08    0.96 
   0  13 -15    0.24    0.75 
  -2  16 -15    1.28    0.76 
  -4  19 -15    0.57    0.45 
  10  -4 -14    0.17    0.25 
   7   1 -14   -0.19    0.55 
   2   9 -14    2.11    1.08 
   0  12 -14   -0.14    0.83 
   4   5 -13    1.60    0.94 
   9  -4 -12    0.23    0.36 
  -3  15 -12   -0.42    0.67 
  -5  18 -12    0.21    0.36 
   6   0 -11    0.30    0.63 
   1   8 -11    0.87    1.10 
  -1  11 -11    3.83    1.09 
  -3  14 -11    0.16    0.68 
  -5  17 -11    0.50    0.41 
   3   4 -10   12.66    1.52 
   8  -5  -9    2.06    0.52 
   5  -1  -8    9.42    1.13 
   0   7  -8    1.14    1.07 
  -2  10  -8    2.61    0.99 
  -4  13  -8    0.94    0.64 
  -6  16  -8    1.39    0.49 
   2   3  -7   16.51    1.57 
  -5  12  -5    0.95    0.49 
   9 -11  -4    0.31    0.19 
   4  -9   3    3.22    0.61 
  -3   2   3   42.05    1.32 
  -9  11   3    0.31    0.17 
   1  -6   5    7.74    1.18 
   6 -15   6    0.01    0.34 
   3 -11   7    1.28    0.74 
  -2  -3   7   18.52    1.66 
  -4   0   7    5.88    1.13 
  -8   6   7    1.29    0.42 
 -10   9   7    0.17    0.14 
   5 -16   9    1.11    0.50 
   0  -8   9    0.95    1.05 
   5 -17  10    1.20    0.48 
   2 -12  10    0.77    0.84 
   2 -13  11    0.30    0.78 
  -3  -5  11    6.93    1.43 
  -5  -2  11    1.51    0.92 
  -7   1  11    0.79    0.63 
  -9   4  11    0.44    0.36 
  -1  -9  12    2.11    1.19 
  -3  -6  12    6.38    1.41 
   4 -18  13    0.46    0.46 
  -1 -10  13    0.59    0.97 
   4 -19  14    0.26    0.44 
   1 -14  14    0.41    0.73 
   1 -15  15    0.09    0.71 
  -4  -7  15    1.63    0.98 
  -6  -4  15    0.21    0.71 
  -8  -1  15    0.55    0.45 
   3 -19  16    0.42    0.50 
   1 -16  16    0.09    0.65 
  -2 -11  16    1.96    1.05 
  -4  -8  16   -0.02    0.94 
  -6  -5  16    0.26    0.62 
  -8  -2  16    0.18    0.42 
   3 -20  17    0.06    0.43 
  -2 -12  17    0.44    0.83 
  -4  -9  17    0.16    0.81 
   3 -21  18    0.13    0.42 
   0 -16  18    0.06    0.67 
  -2 -13  18    0.75    0.83 
   0 -17  19    0.34    0.67 
  -7  -6  19    0.60    0.60 
  -9  -3  19    0.17    0.32 
  -5 -10  20   -0.26    0.70 
  -7  -7  20    0.08    0.58 
   0 -19  21    0.10    0.39 
  -3 -14  21    0.40    0.67 
  -5 -11  21    0.21    0.58 
  -7  -8  21    0.08    0.44 
  -1 -18  22   -0.20    0.53 
  -3 -15  22    0.27    0.49 
  -5 -12  22   -0.04    0.39 
  -1 -19  23   -0.19    0.42 
  -3 -16  23   -0.01    0.39 
  -3 -17  24    0.11    0.33 
  -6 -12  24    0.14    0.37 
   3  17 -25    0.33    0.24 
   5  13 -24   -0.10    0.29 
   7   9 -23   -0.03    0.18 
   2  17 -23    0.30    0.43 
   0  20 -23    0.15    0.28 
   4  13 -22    0.08    0.49 
   2  16 -22    0.36    0.48 
   0  19 -22    0.28    0.34 
   6   9 -21    0.79    0.48 
   4  12 -21    0.51    0.56 
   6   8 -20   -0.22    0.48 
   1  16 -20    0.44    0.61 
  -1  19 -20    0.15    0.42 
   8   4 -19    0.01    0.28 
   3  12 -19    0.49    0.69 
   1  15 -19    0.42    0.65 
  -1  18 -19    0.16    0.49 
  -3  21 -19    0.02    0.21 
   8   3 -18    0.47    0.44 
   5   8 -18    0.82    0.73 
   3  11 -18    0.54    0.73 
   5   7 -17    0.25    0.73 
  -2  18 -17    0.19    0.48 
  -4  21 -17   -0.02    0.26 
   7   3 -16    0.54    0.58 
   2  11 -16    1.30    0.90 
   0  14 -16   -0.18    0.80 
  -2  17 -16   -0.25    0.66 
  -4  20 -16   -0.03    0.34 
   7   2 -15    0.33    0.58 
   4   7 -15    1.92    0.92 
   2  10 -15    2.07    1.02 
   9  -2 -14    0.44    0.36 
   4   6 -14    3.80    1.04 
   9  -3 -13    0.04    0.31 
   6   2 -13    0.14    0.66 
  -1  13 -13    0.39    0.74 
  -3  16 -13    0.12    0.58 
  -5  19 -13    0.06    0.30 
   6   1 -12    0.12    0.70 
   1   9 -12    4.02    1.26 
  -1  12 -12    1.38    0.86 
   8  -3 -11    0.08    0.41 
   3   5 -11    6.52    1.43 
   8  -4 -10    0.15    0.43 
   5   1 -10    1.80    0.90 
   5   0  -9    0.87    0.84 
   0   8  -9    1.40    1.05 
  -2  11  -9    0.51    0.82 
  -4  14  -9    0.10    0.56 
   2   4  -8   23.03    1.75 
   7  -5  -7    0.35    0.46 
   4  -1  -6    3.78    0.96 
  -1   6  -5    4.84    1.10 
  -3   9  -5    3.79    0.90 
  -7  15  -5    3.25    0.43 
   6  -6  -4    5.77    0.58 
   1   2  -4   25.27    1.41 
  -8  13  -1    0.12    0.12 
   7 -14   3    0.40    0.27 
  -5   5   3    7.42    0.63 
  -7   8   3    0.83    0.31 
   4 -10   4    1.37    0.59 
  -1  -2   4   17.93    1.31 
   1  -7   6   10.41    1.29 
   6 -16   7    1.69    0.46 
  -6   3   7    0.80    0.59 
   3 -12   8    0.66    0.66 
  -2  -4   8   20.03    1.74 
  -4  -1   8    1.18    0.95 
  -8   5   8    0.36    0.39 
 -10   8   8   -0.05    0.18 
  -2  -5   9   28.71    2.01 
   0  -9  10   27.41    1.95 
   5 -18  11    0.34    0.44 
   0 -10  11   10.61    1.49 
   5 -19  12    0.12    0.36 
   2 -14  12    1.28    0.78 
  -5  -3  12    2.21    0.90 
  -7   0  12    0.28    0.56 
  -9   3  12    0.12    0.35 
   2 -15  13    0.39    0.66 
  -3  -7  13    4.06    1.24 
  -5  -4  13    1.19    0.92 
  -7  -1  13   -0.08    0.58 
  -9   2  13    0.20    0.32 
   2 -16  14    0.65    0.58 
  -1 -11  14    1.14    0.95 
  -3  -8  14    1.24    0.98 
   4 -20  15    0.34    0.40 
  -1 -12  15    2.55    1.00 
   4 -21  16   -0.13    0.28 
  -1 -13  16    1.21    0.80 
   1 -17  17    1.13    0.68 
  -1 -14  17    0.19    0.75 
  -6  -6  17    0.22    0.69 
  -8  -3  17    0.38    0.48 
   1 -18  18    0.80    0.65 
  -4 -10  18    0.77    0.79 
  -6  -7  18    1.02    0.78 
  -8  -4  18   -0.04    0.45 
   1 -19  19    0.39    0.48 
  -2 -14  19    0.38    0.71 
  -4 -11  19    0.12    0.71 
  -6  -8  19    0.24    0.63 
  -8  -5  19    0.12    0.39 
   1 -20  20    0.23    0.36 
  -2 -15  20    2.14    0.79 
  -4 -12  20    0.22    0.72 
  -6  -9  20    0.18    0.56 
  -2 -16  21    0.30    0.56 
  -4 -13  21    0.55    0.64 
   0 -20  22   -0.01    0.32 
  -2 -17  22    0.10    0.49 
  -7  -9  22    0.08    0.38 
  -2 -18  23    0.28    0.45 
  -5 -13  23   -0.25    0.36 
  -7 -10  23    0.04    0.37 
  -5 -14  24    0.13    0.35 
   6  12 -24    0.24    0.30 
   4  15 -24    0.29    0.33 
   2  18 -24   -0.16    0.42 
   6  11 -23    0.11    0.40 
   4  14 -23    0.15    0.40 
   6  10 -22   -0.07    0.41 
   1  18 -22    0.14    0.37 
   8   6 -21    0.13    0.18 
   3  14 -21    0.38    0.57 
   1  17 -21    0.13    0.50 
  -1  20 -21    0.27    0.35 
   8   5 -20    0.38    0.24 
   5  10 -20    0.33    0.50 
   3  13 -20    1.10    0.73 
   5   9 -19    0.54    0.62 
  -2  20 -19    0.03    0.31 
   7   5 -18    0.40    0.51 
   2  13 -18    1.23    0.71 
   0  16 -18    0.15    0.69 
  -2  19 -18    0.11    0.45 
   7   4 -17    0.15    0.52 
   4   9 -17    0.73    0.70 
   2  12 -17    0.45    0.69 
   0  15 -17    0.84    0.73 
   9   0 -16   -0.09    0.32 
   4   8 -16    0.72    0.86 
   9  -1 -15    0.09    0.37 
   6   4 -15    0.16    0.63 
  -1  15 -15    0.36    0.68 
  -3  18 -15    0.22    0.52 
   6   3 -14    0.56    0.70 
   1  11 -14    1.69    0.98 
  -1  14 -14    0.33    0.76 
  -3  17 -14    2.03    0.67 
  -5  20 -14    0.11    0.25 
   3   7 -13    3.18    1.13 
   1  10 -13    0.60    0.93 
   8  -2 -12    0.82    0.52 
   3   6 -12    6.48    1.34 
   5   2 -11    3.29    0.95 
  -4  16 -11    0.45    0.50 
   0   9 -10   25.04    1.87 
  -2  12 -10    1.03    0.80 
  -4  15 -10    0.39    0.54 
  -6  18 -10    0.22    0.24 
  10  -8  -9   -0.08    0.19 
   2   5  -9   30.12    1.99 
  10  -9  -8    0.19    0.19 
   7  -4  -8    0.06    0.49 
   4   0  -7    7.32    1.05 
  -3  10  -6    1.93    0.84 
  -5  13  -6    0.55    0.44 
  -7  16  -6    1.05    0.32 
   9 -10  -5    0.44    0.23 
   2  -5   2  140.13    1.99 
   7 -15   4    0.37    0.28 
  -9  10   4    0.13    0.16 
   4 -11   5    2.51    0.63 
   1  -8   7    7.25    1.26 
   6 -17   8   -0.14    0.34 
  -6   2   8    0.55    0.58 
   6 -18   9    0.26    0.34 
   3 -13   9    0.97    0.69 
  -4  -2   9    4.56    1.18 
  -6   1   9    5.39    0.91 
  -8   4   9    2.32    0.54 
 -10   7   9    0.30    0.24 
   6 -19  10    0.22    0.31 
   3 -14  10    1.04    0.64 
  -2  -6  10   10.18    1.58 
  -4  -3  10    1.11    1.00 
 -10   6  10   -0.06    0.19 
   3 -15  11    0.22    0.62 
  -2  -7  11    0.79    1.13 
   0 -11  12    8.82    1.36 
   5 -20  13    0.07    0.31 
   0 -12  13    1.34    0.95 
   5 -21  14   -0.02    0.27 
   0 -13  14    0.63    0.82 
  -5  -5  14    0.32    0.76 
  -7  -2  14    0.35    0.54 
  -9   1  14   -0.02    0.32 
   2 -17  15    0.85    0.63 
  -3  -9  15    0.31    0.91 
  -5  -6  15    1.77    0.95 
  -7  -3  15    0.56    0.56 
  -9   0  15    0.19    0.28 
   2 -18  16   -0.01    0.53 
  -3 -10  16    4.09    1.14 
  -5  -7  16    0.24    0.73 
  -7  -4  16    1.16    0.57 
   2 -19  17    0.03    0.51 
  -3 -11  17    1.92    0.91 
  -5  -8  17    0.58    0.75 
   2 -20  18    0.25    0.54 
  -1 -15  18    0.27    0.75 
  -3 -12  18    0.65    0.76 
   2 -21  19    0.21    0.41 
  -1 -16  19    0.43    0.69 
  -3 -13  19    0.33    0.74 
  -1 -17  20    1.07    0.69 
  -8  -6  20   -0.08    0.34 
   1 -21  21    0.42    0.28 
  -1 -18  21    0.14    0.52 
  -6 -10  21    0.23    0.53 
  -8  -7  21   -0.05    0.25 
  -1 -19  22    0.08    0.41 
  -4 -14  22    0.15    0.52 
  -6 -11  22   -0.11    0.43 
  -1 -20  23    0.17    0.37 
  -4 -15  23    0.05    0.41 
  -6 -12  23    0.37    0.39 
  -4 -16  24    0.14    0.37 
   3  17 -24    0.24    0.21 
   5  13 -23   -0.04    0.27 
   3  16 -23   -0.07    0.31 
   1  19 -23    0.27    0.35 
   5  12 -22   -0.04    0.30 
   3  15 -22   -0.03    0.41 
   7   8 -21    0.06    0.19 
   5  11 -21    0.05    0.42 
   0  19 -21    0.19    0.34 
   7   7 -20    0.17    0.35 
   2  15 -20    0.80    0.60 
   0  18 -20    0.25    0.52 
  -2  21 -20   -0.03    0.21 
   9   3 -19    0.06    0.20 
   7   6 -19    0.40    0.41 
   4  11 -19    0.52    0.62 
   2  14 -19    0.50    0.61 
   0  17 -19    0.08    0.51 
   9   2 -18    0.01    0.23 
   4  10 -18    1.28    0.72 
   9   1 -17    0.14    0.24 
   6   6 -17    0.82    0.68 
  -1  17 -17    1.41    0.67 
  -3  20 -17    0.20    0.28 
   6   5 -16    0.46    0.66 
   1  13 -16    0.72    0.80 
  -1  16 -16    0.26    0.70 
  -3  19 -16    1.01    0.54 
   8   1 -15    0.72    0.62 
   3   9 -15    0.38    0.85 
   1  12 -15    3.94    1.10 
   8   0 -14    1.94    0.61 
   3   8 -14    0.48    0.89 
   8  -1 -13    1.30    0.54 
   5   4 -13    0.93    0.83 
   5   3 -12    3.09    0.95 
   0  11 -12   13.31    1.50 
  -2  14 -12    1.91    0.81 
  -4  17 -12    0.20    0.39 
  10  -6 -11    0.02    0.19 
   0  10 -11   15.13    1.60 
  -2  13 -11    0.85    0.71 
  -6  19 -11    0.21    0.15 
  10  -7 -10    0.09    0.20 
   7  -2 -10    1.70    0.69 
   2   6 -10    6.40    1.26 
   7  -3  -9    1.81    0.67 
   4   1  -8    4.83    1.07 
  -1   8  -7    4.22    1.05 
  -3  11  -7    0.70    0.73 
  -5  14  -7    0.33    0.45 
  -7  17  -7    0.16    0.25 
   9  -9  -6    0.06    0.22 
  -1   7  -6    5.83    1.07 
   6  -5  -5    2.54    0.59 
   1   3  -5   53.10    2.00 
   3  -2  -3   35.84    1.20 
  -4   8  -2    1.55    0.49 
  -6  11  -2    1.67    0.33 
  -5   4   4    5.56    0.71 
  -7   7   4    3.61    0.44 
   7 -16   5    0.19    0.25 
  -3   0   5    2.78    1.00 
   7 -17   6    0.15    0.24 
   4 -12   6    0.58    0.53 
  -1  -4   6   21.66    1.66 
   4 -13   7    0.60    0.58 
   1  -9   8   14.59    1.43 
   1 -10   9   10.88    1.44 
   1 -11  10    5.18    1.13 
  -6   0  10    0.60    0.71 
  -8   3  10    0.12    0.42 
   6 -20  11    0.01    0.23 
  -4  -4  11    6.39    1.33 
  -6  -1  11    0.90    0.68 
  -8   2  11    0.26    0.43 
 -10   5  11    0.01    0.12 
   3 -16  12    1.28    0.65 
  -2  -8  12    5.54    1.41 
  -4  -5  12    1.64    0.98 
  -6  -2  12    1.32    0.76 
 -10   4  12    0.12    0.13 
   3 -17  13    0.36    0.56 
  -2  -9  13    0.43    0.98 
  -4  -6  13    0.79    0.90 
   3 -18  14    0.09    0.50 
  -2 -10  14    0.78    0.90 
   3 -19  15    1.48    0.60 
   0 -14  15   -0.00    0.72 
  -2 -11  15    0.89    0.90 
   3 -20  16    0.00    0.40 
   0 -15  16    0.89    0.75 
  -2 -12  16    0.10    0.76 
   3 -21  17   -0.06    0.40 
   0 -16  17    0.83    0.78 
  -7  -5  17    0.36    0.56 
  -9  -2  17    0.12    0.29 
   3 -22  18   -0.00    0.31 
   0 -17  18    1.35    0.71 
  -5  -9  18   -0.19    0.69 
  -7  -6  18    0.18    0.61 
  -9  -3  18    0.25    0.31 
   0 -18  19    0.19    0.47 
  -5 -10  19    0.14    0.67 
  -7  -7  19    0.13    0.56 
  -9  -4  19    0.00    0.30 
   0 -19  20    0.55    0.45 
  -3 -14  20    1.29    0.78 
  -5 -11  20   -0.04    0.61 
  -7  -8  20   -0.01    0.51 
   0 -20  21   -0.15    0.32 
  -3 -15  21    0.02    0.56 
  -5 -12  21   -0.00    0.46 
  -7  -9  21   -0.03    0.35 
  -3 -16  22   -0.15    0.46 
  -5 -13  22   -0.03    0.35 
  -7 -10  22    0.08    0.35 
  -3 -17  23   -0.04    0.32 
  -5 -14  23    0.12    0.33 
   5  14 -24   -0.02    0.21 
   7  10 -23    0.43    0.32 
   4  15 -23    0.04    0.34 
   2  18 -23    0.02    0.38 
   7   9 -22   -0.04    0.19 
   4  14 -22    0.08    0.45 
   2  17 -22    0.00    0.38 
   0  20 -22    0.17    0.24 
   6  10 -21    0.39    0.45 
   4  13 -21    0.73    0.60 
   2  16 -21    0.26    0.48 
   6   9 -20    0.42    0.49 
   4  12 -20    0.24    0.59 
  -1  20 -20    0.27    0.35 
   6   8 -19    0.04    0.46 
   1  16 -19    0.26    0.60 
  -1  19 -19    0.08    0.44 
   6   7 -18    1.25    0.60 
   3  12 -18    0.12    0.66 
   1  15 -18    0.05    0.71 
  -1  18 -18    0.86    0.54 
  -3  21 -18   -0.03    0.22 
   8   3 -17    0.52    0.46 
   3  11 -17    1.01    0.82 
   1  14 -17    0.13    0.70 
   8   2 -16    0.39    0.51 
   5   7 -16    0.93    0.78 
   3  10 -16    4.16    1.08 
   5   6 -15    1.11    0.89 
  -2  17 -15    0.59    0.61 
  -4  20 -15    0.91    0.44 
   5   5 -14    0.57    0.74 
   0  13 -14    0.04    0.74 
  -2  16 -14   -0.01    0.64 
  -4  19 -14    0.11    0.37 
  10  -4 -13    0.00    0.23 
   2   9 -13    1.15    1.00 
   0  12 -13    1.08    0.89 
  -2  15 -13    0.83    0.70 
  -4  18 -13    0.43    0.44 
  10  -5 -12    0.68    0.27 
   7   0 -12    0.30    0.53 
   2   8 -12    4.63    1.30 
   7  -1 -11    0.95    0.63 
   2   7 -11    2.13    1.22 
   4   3 -10    3.27    1.15 
   4   2  -9    3.66    1.00 
  -3  13  -9    1.84    0.74 
  -5  16  -9    0.76    0.46 
   9  -7  -8    0.61    0.31 
  -1   9  -8   12.78    1.41 
  -3  12  -8    0.28    0.65 
  -5  15  -8    0.50    0.48 
  -7  18  -8    0.76    0.29 
   9  -8  -7    0.41    0.29 
   6  -3  -7    0.34    0.53 
   1   5  -7   29.21    1.89 
   6  -4  -6    2.14    0.60 
   1   4  -6   36.37    1.93 
   3  -1  -4   14.99    1.10 
  -8  14  -2    0.14    0.17 
   2  -6   3   26.09    1.21 
  -5   3   5   10.13    0.91 
  -7   6   5    1.46    0.41 
  -9   9   5    0.32    0.16 
  -3  -1   6    4.34    1.08 
   7 -18   7    0.04    0.23 
  -1  -5   7   24.10    1.79 
   4 -14   8    0.22    0.58 
  -1  -6   8    4.21    1.31 
   7 -20   9    0.15    0.23 
   4 -15   9    1.50    0.66 
  -1  -7   9    4.04    1.27 
   4 -16  10   -0.02    0.50 
  -1  -8  10    5.43    1.34 
   4 -17  11    0.29    0.48 
   1 -12  11    0.48    0.79 
   4 -18  12    0.33    0.45 
   1 -13  12    1.90    0.90 
  -8   1  12    0.83    0.47 
   4 -19  13    0.91    0.47 
   1 -14  13    1.58    0.82 
  -6  -3  13    0.25    0.65 
  -8   0  13    0.29    0.46 
 -10   3  13    0.08    0.14 
   4 -20  14    0.01    0.35 
   1 -15  14    0.29    0.72 
  -4  -7  14    1.68    0.92 
  -6  -4  14    0.13    0.68 
  -8  -1  14    0.36    0.40 
 -10   2  14    0.01    0.22 
   4 -21  15    0.03    0.29 
   1 -16  15    1.40    0.80 
  -4  -8  15    2.19    0.96 
  -6  -5  15    0.94    0.74 
  -8  -2  15    0.23    0.39 
   1 -17  16    4.07    0.86 
  -4  -9  16    0.24    0.78 
  -6  -6  16    0.13    0.64 
  -8  -3  16   -0.11    0.43 
   1 -18  17    0.36    0.52 
  -2 -13  17    0.09    0.71 
  -4 -10  17   -0.02    0.67 
  -6  -7  17    1.10    0.69 
   1 -19  18    0.60    0.51 
  -2 -14  18   -0.01    0.63 
  -4 -11  18    0.71    0.74 
  -6  -8  18   -0.02    0.59 
   1 -20  19    0.39    0.41 
  -2 -15  19    0.34    0.61 
  -4 -12  19    0.22    0.73 
   1 -21  20    0.18    0.29 
  -2 -16  20    0.48    0.59 
  -4 -13  20   -0.04    0.63 
  -2 -17  21    0.15    0.54 
  -4 -14  21    0.59    0.57 
  -2 -18  22    0.07    0.48 
  -4 -15  22   -0.15    0.48 
  -2 -19  23    0.01    0.39 
  -4 -16  23    0.08    0.37 
   4  16 -24   -0.07    0.30 
   6  12 -23    0.54    0.34 
   1  20 -23    0.26    0.28 
   6  11 -22    0.51    0.45 
   3  16 -22    0.17    0.35 
   1  19 -22   -0.08    0.28 
   8   7 -21    0.03    0.15 
   3  15 -21    0.04    0.45 
   1  18 -21    0.14    0.42 
  -1  21 -21   -0.13    0.26 
   8   6 -20    0.19    0.20 
   5  11 -20   -0.16    0.42 
   3  14 -20    1.59    0.73 
   1  17 -20    0.87    0.57 
   8   5 -19    0.01    0.27 
   5  10 -19   -0.26    0.46 
   3  13 -19    0.47    0.67 
   5   9 -18    0.00    0.61 
  -2  20 -18   -0.15    0.38 
   5   8 -17    1.13    0.76 
   0  16 -17    0.01    0.59 
  -2  19 -17    0.07    0.44 
   7   4 -16    0.81    0.57 
   2  12 -16    0.31    0.69 
   0  15 -16    0.24    0.74 
  -2  18 -16    0.06    0.54 
  -4  21 -16    0.07    0.27 
   7   3 -15    0.39    0.57 
   2  11 -15    1.39    0.87 
   0  14 -15    0.12    0.71 
  10  -3 -14    0.01    0.27 
   7   2 -14    0.46    0.53 
   4   7 -14    2.22    0.89 
   2  10 -14    1.59    0.96 
   4   6 -13    1.38    0.82 
   4   5 -12    1.46    0.97 
   9  -4 -11    0.56    0.41 
   4   4 -11    4.31    1.11 
  -1  12 -11    0.75    0.78 
  -3  15 -11    0.05    0.56 
  -5  18 -11    0.10    0.31 
   9  -5 -10    0.26    0.36 
  -1  11 -10    8.68    1.28 
  -3  14 -10    0.04    0.57 
  -5  17 -10    0.82    0.42 
   9  -6  -9    0.36    0.31 
   6  -1  -9    5.69    0.86 
   1   7  -9    3.86    1.20 
  -1  10  -9    4.02    1.08 
  -7  19  -9    0.19    0.19 
   6  -2  -8    0.99    0.62 
   1   6  -8    4.89    1.29 
   3   1  -6    2.17    0.96 
   3   0  -5    1.57    0.84 
  -6  12  -3    2.40    0.39 
   2  -7   4   28.06    1.33 
   2  -8   5   18.16    1.27 
   2  -9   6    2.46    0.88 
  -5   2   6    3.84    0.81 
  -7   5   6    1.37    0.45 
  -9   8   6    0.68    0.24 
   2 -10   7    7.05    1.08 
  -3  -2   7   35.53    1.79 
  -5   1   7    5.56    0.91 
  -7   4   7    1.25    0.47 
  -9   7   7    0.47    0.24 
  -3  -3   8    1.58    1.10 
  -5   0   8    4.99    1.00 
  -9   6   8    0.24    0.27 
  -3  -4   9    4.28    1.26 
  -3  -5  10    2.03    1.09 
  -1  -9  11    8.42    1.44 
  -3  -6  11    4.51    1.25 
  -1 -10  12    3.98    1.18 
  -3  -7  12    0.13    0.93 
  -1 -11  13    4.88    1.14 
  -1 -12  14    2.38    0.93 
  -1 -13  15   -0.09    0.79 
   4 -22  16   -0.01    0.27 
  -1 -14  16   -0.27    0.79 
  -1 -15  17    0.20    0.70 
  -8  -4  17    0.06    0.40 
   2 -21  18    0.05    0.39 
  -1 -16  18    0.45    0.68 
  -8  -5  18    0.38    0.42 
   2 -22  19    0.02    0.33 
  -1 -17  19    0.43    0.58 
  -6  -9  19    0.04    0.51 
  -8  -6  19    0.09    0.37 
  -1 -18  20   -0.21    0.50 
  -6 -10  20    0.03    0.50 
  -8  -7  20    0.15    0.31 
  -1 -19  21    0.19    0.48 
  -6 -11  21    0.23    0.43 
  -1 -20  22   -0.05    0.35 
  -6 -12  22    0.18    0.41 
  -3 -18  23   -0.01    0.25 
  -6 -13  23   -0.21    0.36 
   5  14 -23   -0.03    0.28 
   3  17 -23    0.48    0.27 
   7  10 -22    0.43    0.29 
   5  13 -22    0.24    0.35 
   7   9 -21   -0.00    0.03 
   5  12 -21    0.26    0.42 
   0  20 -21    0.05    0.23 
   2  16 -20    0.19    0.50 
   0  19 -20    0.62    0.46 
   7   7 -19    0.56    0.37 
   2  15 -19    0.58    0.54 
   0  18 -19    0.14    0.46 
  -2  21 -19   -0.01    0.24 
   7   6 -18   -0.09    0.37 
   4  11 -18    1.33    0.72 
   2  14 -18   -0.02    0.57 
   0  17 -18    0.88    0.58 
   7   5 -17    0.44    0.45 
   4  10 -17    0.00    0.61 
   2  13 -17    0.19    0.59 
   9   1 -16    0.02    0.26 
   4   9 -16    0.19    0.68 
   9   0 -15    0.44    0.39 
   4   8 -15    2.21    0.87 
  -3  19 -15    1.38    0.60 
   9  -1 -14    0.12    0.36 
   6   4 -14    0.10    0.57 
  -1  15 -14    0.22    0.64 
  -3  18 -14   -0.13    0.50 
   9  -2 -13    0.14    0.33 
   6   3 -13    0.16    0.62 
   1  11 -13    6.15    1.22 
  -1  14 -13    1.75    0.86 
  -3  17 -13    0.29    0.54 
  -5  20 -13    0.05    0.20 
   9  -3 -12   -0.04    0.32 
   6   2 -12    1.36    0.69 
   1  10 -12    6.18    1.25 
  -1  13 -12    2.25    0.93 
  -3  16 -12    0.57    0.57 
  -5  19 -12    0.40    0.32 
   6   1 -11    0.69    0.62 
   1   9 -11    7.43    1.44 
   6   0 -10    0.29    0.60 
   1   8 -10    6.24    1.27 
   3   4  -9    4.79    1.14 
   3   3  -8    2.23    1.07 
   3   2  -7   29.34    1.69 
  -4  11  -5    0.41    0.51 
  -6  14  -5    0.32    0.33 
  -2   7  -4   27.62    1.29 
  -4  10  -4    3.04    0.65 
  -6  13  -4    1.32    0.39 
  -8  16  -4    0.30    0.16 
  -2   6  -3   22.48    1.13 
  -8  15  -3    0.51    0.20 
   8 -15   2    0.51    0.17 
   5 -10   2    2.35    0.41 
   8 -16   3    0.81    0.22 
   5 -11   3    0.45    0.39 
   8 -17   4    0.68    0.20 
   5 -12   4    1.33    0.47 
   8 -18   5    0.13    0.11 
   5 -13   5    0.70    0.39 
   5 -14   6    0.39    0.40 
   5 -15   7    0.67    0.43 
   5 -16   8    0.32    0.39 
   2 -11   8    0.06    0.81 
  -7   3   8    0.19    0.47 
   5 -17   9    0.10    0.39 
   2 -12   9    0.22    0.70 
  -5  -1   9    7.68    1.09 
  -7   2   9    1.37    0.59 
  -9   5   9    0.45    0.32 
   5 -18  10    0.44    0.42 
   2 -13  10    0.47    0.69 
  -5  -2  10    3.78    0.98 
  -7   1  10    0.70    0.59 
  -9   4  10    0.52    0.34 
   5 -19  11    0.31    0.38 
   2 -14  11    0.65    0.67 
  -5  -3  11    1.10    0.84 
  -7   0  11    1.10    0.58 
  -9   3  11   -0.15    0.30 
   5 -20  12    0.14    0.29 
   2 -15  12    0.53    0.62 
  -5  -4  12    2.13    0.90 
  -7  -1  12    2.11    0.66 
  -9   2  12    0.20    0.36 
   5 -21  13   -0.08    0.23 
   2 -16  13    0.88    0.65 
  -3  -8  13    0.80    0.94 
  -5  -5  13    0.89    0.83 
  -7  -2  13    0.76    0.58 
  -9   1  13    1.00    0.40 
   2 -17  14    0.43    0.53 
  -3  -9  14    5.96    1.23 
  -5  -6  14    1.54    0.88 
  -7  -3  14    0.23    0.54 
  -9   0  14    0.06    0.29 
   2 -18  15    0.02    0.49 
  -3 -10  15    0.02    0.82 
  -5  -7  15    0.63    0.80 
  -7  -4  15    0.15    0.52 
  -9  -1  15   -0.10    0.26 
   2 -19  16    1.44    0.58 
   0 -16  16    0.20    0.60 
  -3 -11  16   -0.05    0.75 
  -5  -8  16    0.37    0.80 
  -7  -5  16    0.20    0.54 
  -9  -2  16    0.04    0.27 
   2 -20  17    0.07    0.47 
   0 -17  17    0.04    0.52 
  -3 -12  17    0.40    0.71 
  -5  -9  17    0.95    0.82 
  -7  -6  17   -0.01    0.51 
  -9  -3  17    0.30    0.33 
   0 -18  18    0.18    0.47 
  -3 -13  18    0.76    0.72 
  -5 -10  18    0.03    0.72 
  -7  -7  18    0.29    0.52 
  -9  -4  18    0.12    0.33 
   0 -19  19    0.43    0.41 
  -3 -14  19    0.48    0.67 
  -5 -11  19    0.23    0.69 
  -7  -8  19    0.35    0.50 
   0 -20  20    0.09    0.33 
  -3 -15  20    0.31    0.60 
  -5 -12  20    0.70    0.58 
  -7  -9  20    0.02    0.40 
   0 -21  21    0.11    0.30 
  -3 -16  21    0.84    0.55 
  -5 -13  21   -0.21    0.39 
  -7 -10  21   -0.11    0.34 
  -3 -17  22    0.39    0.40 
  -5 -14  22    0.06    0.33 
  -7 -11  22   -0.04    0.31 
  -5 -15  23   -0.04    0.33 
   4  16 -23    0.13    0.34 
   2  19 -23   -0.06    0.36 
   4  15 -22    0.23    0.41 
   2  18 -22    0.15    0.43 
   6  11 -21    0.42    0.47 
   4  14 -21    0.35    0.52 
   2  17 -21    0.60    0.49 
   6  10 -20    0.06    0.41 
   4  13 -20    0.04    0.54 
  -1  21 -20   -0.14    0.30 
   9   4 -19   -0.06    0.24 
   6   9 -19    0.16    0.44 
   4  12 -19    0.00    0.54 
  -1  20 -19    0.04    0.36 
   9   3 -18    0.11    0.26 
   6   8 -18    0.23    0.52 
   1  16 -18    0.38    0.61 
  -1  19 -18    0.21    0.50 
  -3  22 -18    0.40    0.23 
   9   2 -17    0.06    0.29 
   6   7 -17    0.96    0.64 
   1  15 -17    0.03    0.64 
  -1  18 -17    0.31    0.55 
  -3  21 -17   -0.02    0.18 
   6   6 -16    0.25    0.54 
  -1  17 -16    4.48    0.88 
  -3  20 -16   -0.01    0.30 
   6   5 -15    1.51    0.67 
   3  10 -15    0.17    0.79 
   1  13 -15   -0.05    0.77 
  -1  16 -15    0.64    0.67 
   3   9 -14    4.65    1.11 
   1  12 -14    1.19    0.88 
   3   8 -13    1.36    0.91 
   8  -1 -12    1.58    0.52 
   3   7 -12    0.35    1.02 
   8  -2 -11    0.38    0.41 
   3   6 -11    4.44    1.17 
   8  -3 -10    0.35    0.41 
   3   5 -10    2.46    1.06 
   8  -4  -9    1.95    0.50 
   8  -5  -8    0.26    0.37 
  -4  14  -8    0.17    0.48 
   8  -6  -7    0.55    0.36 
  -2  10  -7    7.69    1.11 
  -4  13  -7    1.59    0.60 
  -6  16  -7    1.33    0.43 
   8  -7  -6   -0.09    0.32 
  -2   9  -6    4.53    0.92 
  -4  12  -6    1.96    0.63 
  -6  15  -6    0.46    0.35 
  -8  18  -6    0.08    0.11 
   8  -8  -5    0.32    0.31 
  -2   8  -5   16.08    1.20 
  -8  17  -5    0.18    0.12 
   8  -9  -4    1.68    0.32 
   8 -10  -3    0.71    0.23 
   0  -2   2    4.76    0.83 
   0  -4   4   21.13    1.27 
   0  -5   5    1.56    0.95 
   0  -6   6    2.01    1.04 
   0  -7   7    1.08    1.09 
   0  -8   8    0.18    1.00 
   0  -9   9    3.70    1.23 
   0 -10  10    6.03    1.24 
   6 -21  11    0.24    0.18 
   3 -16  11    0.20    0.56 
   0 -11  11   29.51    1.92 
   3 -17  12    0.09    0.51 
   0 -12  12    0.30    0.82 
   3 -18  13    0.01    0.50 
   0 -13  13    2.93    0.92 
  -2 -10  13    2.46    1.05 
   3 -19  14    2.42    0.67 
   0 -14  14    0.27    0.71 
  -2 -11  14    1.60    0.98 
   3 -20  15    0.27    0.43 
   0 -15  15    0.24    0.64 
  -2 -12  15    2.52    0.98 
   3 -21  16    0.01    0.36 
  -2 -13  16    0.07    0.69 
   3 -22  17    0.03    0.34 
  -2 -14  17   -0.01    0.63 
   1 -20  18    0.13    0.39 
  -2 -15  18    0.65    0.65 
  -4 -12  18    0.17    0.68 
   1 -21  19   -0.20    0.30 
  -2 -16  19    0.12    0.53 
  -4 -13  19    1.21    0.75 
   1 -22  20   -0.02    0.26 
  -2 -17  20   -0.04    0.51 
  -4 -14  20   -0.07    0.55 
  -2 -18  21   -0.06    0.46 
  -6 -12  21   -0.00    0.40 
  -2 -19  22    0.06    0.39 
  -4 -16  22   -0.09    0.36 
  -6 -13  22   -0.10    0.36 
  -4 -17  23   -0.08    0.31 
   6  13 -23    0.10    0.23 
   3  18 -23   -0.06    0.25 
   6  12 -22    0.08    0.35 
   3  17 -22    0.49    0.26 
   1  20 -22    0.05    0.29 
   8   8 -21    0.30    0.21 
   3  16 -21    1.17    0.44 
   1  19 -21    0.04    0.31 
   8   7 -20   -0.08    0.12 
   5  12 -20    1.12    0.46 
   3  15 -20    0.12    0.39 
   1  18 -20    0.25    0.46 
   8   6 -19    0.26    0.26 
   5  11 -19    0.24    0.40 
   3  14 -19    0.84    0.63 
   1  17 -19    0.48    0.53 
   8   5 -18    0.31    0.29 
   5  10 -18    0.02    0.41 
   3  13 -18    0.80    0.70 
   8   4 -17    0.03    0.32 
   5   9 -17    1.20    0.66 
   3  12 -17    0.01    0.68 
   8   3 -16    0.30    0.41 
   5   8 -16    2.58    0.83 
   3  11 -16    0.37    0.67 
   8   2 -15    0.18    0.47 
   5   7 -15    1.73    0.79 
  -2  18 -15    0.25    0.50 
  -4  21 -15    0.25    0.31 
   8   1 -14    0.78    0.57 
   5   6 -14    0.88    0.82 
  -2  17 -14    0.51    0.60 
  -4  20 -14    0.18    0.35 
   8   0 -13    0.31    0.48 
   5   5 -13    0.34    0.74 
  -2  16 -13    1.04    0.67 
  -4  19 -13    0.96    0.42 
   5   4 -12    1.76    0.83 
   0  12 -12    0.48    0.78 
  -2  15 -12    0.39    0.61 
  -4  18 -12    0.26    0.37 
   5   3 -11    2.40    0.85 
   0  11 -11   28.48    1.84 
  -2  14 -11    0.36    0.63 
  -4  17 -11    0.38    0.42 
   5   2 -10    2.75    0.85 
   0  10 -10    5.27    1.18 
  -2  13 -10    0.02    0.65 
  -4  16 -10    0.28    0.45 
  -6  19 -10    0.17    0.14 
   5   1  -9    9.82    1.10 
   0   9  -9    2.26    1.01 
  -2  12  -9    0.60    0.70 
  -4  15  -9    2.43    0.61 
  -6  18  -9    0.36    0.24 
   5   0  -8    2.73    0.84 
   0   8  -8    0.25    0.88 
  -2  11  -8    0.79    0.84 
   5  -1  -7    4.84    0.86 
   0   7  -7    1.27    0.96 
   5  -2  -6    4.66    0.81 
   0   6  -6    2.35    1.15 
   5  -3  -5    7.90    0.83 
   0   5  -5    1.00    1.00 
   5  -4  -4    7.47    0.71 
   0   4  -4   20.12    1.25 
   5  -5  -3    6.09    0.57 
   8 -11  -2    0.60    0.16 
   0   2  -2    5.28    0.83 
   3 -12   7    5.70    0.85 
  -2  -4   7    8.39    1.31 
   6 -18   8    0.03    0.32 
   3 -13   8    0.11    0.54 
  -2  -5   8   12.49    1.47 
   6 -19   9    0.31    0.28 
   3 -14   9    0.11    0.51 
  -2  -6   9    6.36    1.23 
   6 -20  10    0.84    0.29 
   3 -15  10    0.33    0.58 
  -2  -7  10    2.63    1.20 
  -2  -8  11    4.18    1.30 
  -4  -5  11    2.26    0.96 
  -2  -9  12    6.37    1.33 
  -4  -6  12    1.25    0.87 
   1 -15  13    1.38    0.68 
  -4  -7  13    3.13    1.06 
  -6  -4  13    1.06    0.64 
 -10   2  13   -0.11    0.17 
   4 -21  14   -0.00    0.26 
   1 -16  14    0.64    0.67 
  -4  -8  14    0.16    0.82 
  -6  -5  14    0.49    0.65 
  -8  -2  14    0.34    0.43 
 -10   1  14    0.50    0.23 
   4 -22  15    0.10    0.23 
   1 -17  15    1.11    0.68 
  -4  -9  15   -0.11    0.76 
  -6  -6  15    1.64    0.78 
  -8  -3  15    0.33    0.41 
   1 -18  16    0.16    0.51 
  -4 -10  16    0.16    0.70 
  -6  -7  16    1.56    0.78 
  -8  -4  16    0.51    0.46 
   1 -19  17    0.03    0.44 
  -1 -16  17    1.36    0.73 
  -4 -11  17    0.13    0.69 
  -6  -8  17    1.76    0.77 
  -8  -5  17    0.28    0.47 
  -1 -17  18    0.80    0.61 
  -6  -9  18    0.13    0.55 
  -8  -6  18    0.33    0.40 
  -1 -18  19    0.25    0.56 
  -6 -10  19   -0.25    0.58 
  -8  -7  19    0.19    0.34 
  -1 -19  20    0.42    0.48 
  -3 -16  20    0.37    0.47 
  -6 -11  20    0.18    0.49 
  -1 -20  21    0.21    0.35 
  -3 -17  21    0.08    0.36 
  -3 -18  22   -0.05    0.27 
  -5 -15  22    0.00    0.31 
   5  15 -23    0.43    0.21 
   7  11 -22    0.05    0.25 
   5  14 -22    0.16    0.27 
   2  19 -22   -0.11    0.37 
   7  10 -21    0.18    0.23 
   5  13 -21    0.06    0.32 
   2  18 -21   -0.18    0.41 
   0  21 -21    0.09    0.22 
   7   9 -20    0.21    0.20 
   2  17 -20   -0.10    0.44 
   0  20 -20    0.12    0.27 
   7   8 -19    0.09    0.24 
   2  16 -19    0.50    0.50 
   0  19 -19    0.31    0.45 
  -2  22 -19   -0.04    0.13 
   7   7 -18    1.21    0.46 
   2  15 -18    0.26    0.50 
   0  18 -18    0.33    0.48 
  -2  21 -18    0.14    0.30 
   7   6 -17   -0.10    0.45 
   2  14 -17   -0.10    0.54 
   0  17 -17    0.47    0.55 
  -2  20 -17    0.24    0.36 
   7   5 -16    0.35    0.49 
   2  13 -16   -0.13    0.56 
   0  16 -16    0.10    0.58 
  -2  19 -16    0.28    0.44 
  -4  22 -16    0.12    0.24 
   7   4 -15    0.55    0.54 
   2  12 -15    2.55    0.87 
   0  15 -15    0.61    0.64 
  10  -2 -14    0.04    0.29 
   7   3 -14    0.02    0.51 
   2  11 -14    1.36    0.85 
   0  14 -14    0.32    0.66 
  10  -3 -13    0.23    0.25 
   7   2 -13    0.93    0.54 
   2  10 -13    0.13    0.81 
   0  13 -13    2.51    0.86 
  10  -4 -12    0.12    0.21 
   7   1 -12    2.89    0.65 
   2   9 -12    5.45    1.27 
  10  -5 -11    0.18    0.19 
   7   0 -11    0.68    0.52 
   2   8 -11    3.56    1.23 
   2   7 -10    4.46    1.23 
   2   6  -9    4.71    1.21 
   2   5  -8   16.58    1.53 
   2   4  -7   12.75    1.41 
   2   3  -6   18.24    1.45 
   5  -6  -2    5.52    0.42 
  -2  -1   4   14.61    1.12 
   6 -15   5    0.61    0.33 
   3 -10   5    7.50    0.89 
  -2  -2   5   55.88    1.94 
   6 -16   6    1.30    0.39 
   3 -11   6    0.84    0.61 
  -2  -3   6   13.65    1.36 
   6 -17   7    0.53    0.34 
  -4  -1   7    1.61    0.83 
 -10   8   7    0.01    0.15 
  -4  -2   8    3.22    1.01 
  -6   1   8    0.70    0.57 
  -8   4   8    0.23    0.36 
 -10   7   8    0.31    0.20 
   1 -11   9    1.72    0.90 
  -4  -3   9    3.77    1.10 
  -6   0   9    0.40    0.62 
  -8   3   9    0.93    0.42 
 -10   6   9    0.12    0.18 
   4 -17  10    1.31    0.53 
   1 -12  10    2.06    0.91 
  -4  -4  10    1.71    0.93 
  -6  -1  10    3.65    0.78 
  -8   2  10    0.65    0.43 
 -10   5  10    0.19    0.12 
   4 -18  11    0.08    0.37 
   1 -13  11    2.89    0.87 
  -6  -2  11    1.68    0.70 
  -8   1  11    0.59    0.43 
 -10   4  11    0.01    0.10 
   4 -19  12    0.23    0.34 
   1 -14  12    0.24    0.60 
  -1 -11  12    0.78    0.85 
  -6  -3  12    1.07    0.62 
  -8   0  12    0.71    0.47 
 -10   3  12    0.36    0.16 
   4 -20  13    0.35    0.37 
  -1 -12  13    3.11    0.94 
  -8  -1  13    0.89    0.49 
   2 -18  14   -0.07    0.42 
  -1 -13  14    1.66    0.81 
   2 -19  15    0.30    0.46 
  -1 -14  15    0.39    0.67 
  -3 -11  15    0.06    0.74 
   2 -20  16    0.13    0.46 
  -1 -15  16    0.02    0.67 
  -3 -12  16   -0.19    0.69 
   2 -21  17    0.08    0.43 
  -3 -13  17    0.33    0.67 
  -5 -10  17   -0.15    0.61 
   2 -22  18    0.15    0.30 
   0 -19  18   -0.08    0.40 
  -3 -14  18    0.91    0.70 
  -5 -11  18    0.13    0.59 
  -7  -8  18   -0.06    0.49 
   0 -20  19    0.28    0.43 
  -3 -15  19    0.14    0.57 
  -5 -12  19    0.54    0.61 
  -7  -9  19    0.06    0.45 
   0 -21  20    0.12    0.24 
  -2 -18  20    0.24    0.49 
  -5 -13  20    0.12    0.37 
  -7 -10  20    0.01    0.33 
  -2 -19  21    0.24    0.42 
  -5 -14  21    0.28    0.29 
  -7 -11  21    0.26    0.29 
  -2 -20  22    0.06    0.33 
   4  17 -23   -0.09    0.29 
   4  16 -22   -0.27    0.34 
   6  12 -21    0.17    0.35 
   4  15 -21   -0.09    0.39 
   6  11 -20    0.48    0.48 
   4  14 -20    0.18    0.45 
   6  10 -19   -0.02    0.39 
   4  13 -19    0.77    0.55 
  -1  21 -19   -0.07    0.27 
   9   4 -18    0.00    0.21 
   6   9 -18    0.36    0.40 
   4  12 -18    1.46    0.69 
  -1  20 -18   -0.17    0.40 
   9   3 -17   -0.00    0.18 
   6   8 -17    1.24    0.58 
   4  11 -17    0.51    0.63 
  -1  19 -17   -0.15    0.41 
  -3  22 -17    0.47    0.25 
   9   2 -16   -0.02    0.23 
   6   7 -16    2.35    0.70 
   4  10 -16    0.27    0.62 
  -1  18 -16    0.51    0.48 
   9   1 -15    0.14    0.31 
   4   9 -15    0.11    0.67 
  -1  17 -15    1.06    0.62 
  -3  20 -15   -0.01    0.35 
   9   0 -14    0.04    0.34 
   4   8 -14    0.21    0.71 
  -1  16 -14   -0.01    0.56 
  -3  19 -14    3.06    0.68 
   4   7 -13    0.70    0.74 
  -3  18 -13    0.04    0.46 
   4   6 -12    4.48    1.07 
  -3  17 -12    0.11    0.49 
  -5  20 -12    0.09    0.20 
   4   5 -11    1.65    0.98 
  -3  16 -11   -0.25    0.56 
  -5  19 -11    0.48    0.31 
  10  -6 -10    0.07    0.17 
   7  -1 -10    0.81    0.55 
   4   4 -10    2.19    1.05 
  10  -7  -9    0.21    0.18 
   7  -2  -9    1.73    0.62 
   4   3  -9    5.96    1.07 
   7  -3  -8    0.33    0.46 
   7  -4  -7    1.05    0.48 
   2   2  -5   50.22    1.80 
   2   1  -4   16.36    1.14 
  -2   0   3    9.39    0.82 
   6 -14   4    0.89    0.34 
   3  -9   4    0.75    0.58 
 -10  11   4    0.68    0.10 
  -4   1   5    8.52    0.92 
  -4   0   6    7.79    1.00 
  -6   3   6    3.63    0.63 
  -8   6   6    0.48    0.30 
 -10   9   6    0.20    0.12 
   1  -9   7   21.10    1.50 
  -6   2   7    1.41    0.58 
  -8   5   7    0.04    0.31 
   7 -20   8    0.01    0.19 
   4 -15   8    1.71    0.58 
   1 -10   8    3.70    1.08 
   4 -16   9    1.46    0.57 
  -1  -9  10    9.72    1.41 
  -1 -10  11    0.71    0.94 
   5 -21  12    0.04    0.20 
   2 -16  12    0.04    0.55 
  -3  -8  12    1.05    0.91 
   5 -22  13    0.06    0.20 
   2 -17  13    0.26    0.53 
  -3  -9  13    0.09    0.83 
  -5  -6  13    0.73    0.69 
   0 -15  14    0.53    0.63 
  -3 -10  14    0.07    0.76 
  -5  -7  14    1.29    0.74 
  -7  -4  14    0.72    0.56 
  -9  -1  14   -0.03    0.21 
   0 -16  15    0.22    0.57 
  -5  -8  15    0.06    0.64 
  -7  -5  15    0.30    0.50 
  -9  -2  15    0.27    0.19 
   3 -22  16   -0.01    0.28 
   0 -17  16    3.28    0.79 
  -5  -9  16   -0.01    0.64 
  -7  -6  16    0.51    0.61 
  -9  -3  16    0.27    0.31 
   0 -18  17   -0.25    0.50 
  -2 -15  17    0.11    0.57 
  -7  -7  17    0.47    0.56 
  -9  -4  17    0.03    0.31 
   1 -21  18    0.11    0.26 
  -2 -16  18   -0.33    0.58 
  -4 -13  18   -0.06    0.61 
  -9  -5  18    0.15    0.25 
   1 -22  19   -0.21    0.31 
  -2 -17  19   -0.00    0.52 
  -4 -14  19   -0.16    0.53 
  -4 -15  20    0.15    0.35 
  -6 -12  20    0.50    0.37 
  -1 -21  21   -0.11    0.17 
  -4 -16  21   -0.09    0.39 
  -6 -13  21   -0.12    0.33 
  -4 -17  22   -0.25    0.30 
  -6 -14  22   -0.19    0.32 
   5  15 -22    0.12    0.25 
   3  18 -22   -0.20    0.26 
   3  17 -21    0.17    0.24 
   8   8 -20    0.10    0.13 
   5  13 -20    0.16    0.41 
   3  16 -20    0.10    0.34 
   1  19 -20    0.16    0.33 
   8   7 -19    0.15    0.22 
   5  12 -19    0.32    0.38 
   3  15 -19   -0.13    0.49 
   1  18 -19    0.08    0.42 
   8   6 -18    0.24    0.29 
   3  14 -18    1.21    0.56 
   1  17 -18   -0.21    0.50 
   8   5 -17    0.14    0.33 
   3  13 -17    0.27    0.61 
   1  16 -17    0.71    0.63 
   8   4 -16    0.15    0.36 
   3  12 -16    0.18    0.63 
   1  15 -16    0.05    0.59 
   6   6 -15    2.62    0.74 
   3  11 -15    0.16    0.72 
   1  14 -15    0.18    0.68 
   6   5 -14    0.32    0.55 
   3  10 -14    0.47    0.77 
   1  13 -14    1.52    0.82 
   9  -1 -13    0.87    0.37 
   6   4 -13    1.21    0.67 
   1  12 -13    3.62    1.02 
  -1  15 -13    0.23    0.59 
   9  -2 -12    0.12    0.28 
   6   3 -12    1.13    0.66 
   1  11 -12    0.57    0.82 
  -1  14 -12   -0.04    0.61 
   9  -3 -11    0.12    0.32 
   6   2 -11    1.79    0.68 
   1  10 -11    0.39    0.88 
  -1  13 -11    1.81    0.77 
   9  -4 -10    1.10    0.42 
   1   9 -10   11.99    1.42 
  -1  12 -10    0.83    0.82 
  -3  15 -10    0.13    0.57 
  -5  18 -10   -0.11    0.31 
  -1  11  -9    0.25    0.87 
  -3  14  -9   -0.06    0.58 
  -5  17  -9    0.17    0.35 
   4   2  -8    4.18    1.01 
  -1  10  -8    2.84    1.02 
  -3  13  -8    0.93    0.64 
  -5  16  -8    0.46    0.41 
  -7  19  -8    0.16    0.18 
  10  -9  -7    0.59    0.22 
   4   1  -7    5.32    0.96 
  -3  12  -7    5.21    0.83 
  -5  15  -7    0.40    0.40 
  -7  18  -7    0.02    0.20 
  10 -10  -6    0.13    0.16 
   7  -5  -6    1.43    0.47 
  -3  11  -6    1.17    0.62 
  -5  14  -6    0.06    0.38 
  -7  17  -6    0.06    0.22 
   2   0  -3    7.27    0.77 
   6 -13   3    0.88    0.31 
   3  -8   3    6.42    0.71 
  -4   2   4    5.08    0.74 
  -8   8   4    1.66    0.30 
  -6   4   5    0.51    0.44 
  -8   7   5    0.52    0.28 
   7 -18   6    1.17    0.28 
   1  -8   6   25.45    1.53 
   4 -14   7    3.43    0.69 
  -1  -7   8   13.93    1.48 
   2 -13   9    1.46    0.79 
  -1  -8   9    3.84    1.17 
  -3  -5   9    3.61    1.09 
   5 -19  10    0.08    0.34 
   2 -14  10    0.71    0.66 
  -3  -6  10    8.44    1.43 
   5 -20  11    0.15    0.27 
   2 -15  11    0.44    0.53 
  -3  -7  11    0.66    0.93 
  -5  -4  11    1.44    0.83 
  -7  -1  11    0.95    0.61 
  -9   2  11   -0.06    0.28 
   0 -13  12    0.71    0.76 
  -5  -5  12   -0.22    0.67 
  -7  -2  12    0.89    0.58 
  -9   1  12    0.06    0.31 
   3 -19  13    0.35    0.44 
   0 -14  13    0.24    0.66 
  -7  -3  13   -0.22    0.52 
  -9   0  13    0.29    0.29 
   3 -20  14    0.62    0.43 
  -2 -12  14    3.46    0.98 
   1 -18  15    0.04    0.43 
  -2 -13  15    1.68    0.80 
  -4 -10  15    2.79    0.86 
   1 -19  16    0.21    0.50 
  -2 -14  16    0.16    0.60 
  -4 -11  16    0.07    0.68 
  -6  -8  16    0.31    0.60 
   1 -20  17    0.42    0.43 
  -1 -17  17    1.04    0.66 
  -4 -12  17    0.02    0.65 
  -6  -9  17    0.14    0.55 
  -8  -6  17    0.01    0.37 
  -1 -18  18    0.25    0.55 
  -6 -10  18    0.06    0.54 
  -8  -7  18    0.08    0.40 
  -1 -19  19    0.42    0.46 
  -3 -16  19    1.68    0.65 
  -6 -11  19    0.18    0.50 
  -8  -8  19    0.19    0.28 
   0 -22  20   -0.00    0.17 
  -1 -20  20   -0.09    0.33 
  -3 -17  20    0.17    0.36 
  -5 -14  20    0.15    0.26 
  -8  -9  20    0.04    0.19 
  -3 -18  21   -0.01    0.29 
  -5 -15  21   -0.12    0.34 
  -7 -12  21    0.20    0.30 
  -3 -19  22    0.09    0.19 
  -5 -16  22   -0.06    0.34 
   4  17 -22    0.01    0.35 
   2  20 -22    0.17    0.27 
   7  11 -21    0.14    0.28 
   4  16 -21   -0.04    0.42 
   2  19 -21    0.05    0.38 
   7  10 -20    0.38    0.32 
   2  18 -20    0.20    0.43 
   0  21 -20    0.10    0.20 
   7   9 -19    0.06    0.23 
   2  17 -19    0.43    0.52 
   0  20 -19   -0.14    0.34 
   7   8 -18   -0.27    0.33 
   5  11 -18    0.40    0.44 
   2  16 -18    0.18    0.50 
   0  19 -18    0.40    0.46 
  -2  22 -18    0.03    0.18 
   7   7 -17    1.84    0.52 
   5  10 -17    0.20    0.50 
   2  15 -17    0.19    0.56 
   0  18 -17    0.13    0.49 
  -2  21 -17    0.16    0.30 
   5   9 -16    0.37    0.58 
   0  17 -16    3.33    0.82 
  -2  20 -16    0.09    0.37 
   8   3 -15    0.59    0.47 
   5   8 -15    0.39    0.74 
   0  16 -15    0.69    0.65 
  -2  19 -15    0.10    0.46 
  -4  22 -15    0.03    0.22 
   8   2 -14    0.04    0.45 
   5   7 -14    0.90    0.73 
  -2  18 -14    0.32    0.53 
  -4  21 -14   -0.07    0.25 
   8   1 -13    1.49    0.55 
   5   6 -13    1.51    0.76 
   3   9 -13    0.52    0.77 
  -2  17 -13    0.25    0.52 
  -4  20 -13    0.44    0.35 
   8   0 -12    1.22    0.53 
   3   8 -12    0.39    0.82 
   3   7 -11    1.04    0.92 
   6   1 -10    3.83    0.82 
   3   6 -10   11.75    1.39 
   9  -5  -9    0.46    0.35 
   6   0  -9    0.10    0.50 
   1   8  -9    2.19    1.03 
   6  -1  -8    0.59    0.53 
   1   7  -8    8.63    1.31 
  -1   9  -7   22.23    1.46 
   4   0  -6    6.05    0.92 
  -1   8  -6   26.14    1.52 
   7  -6  -5    1.59    0.43 
   4  -1  -5   12.43    0.99 
  -3  10  -5    6.58    0.85 
  -5  13  -5    1.28    0.44 
  -7  16  -5    0.11    0.19 
  -5  12  -4    1.11    0.43 
  -7  15  -4    1.31    0.29 
  -4   3   3   24.70    0.95 
  -6   5   4    2.47    0.47 
   7 -17   5    0.54    0.24 
   1  -7   5   41.34    1.71 
   4 -13   6    0.58    0.53 
  -1  -5   6   22.94    1.61 
  -1  -6   7   25.52    1.71 
   5 -17   8    1.03    0.41 
   2 -12   8    0.94    0.70 
  -3  -4   8    4.93    1.19 
   5 -18   9    0.06    0.33 
  -5  -2   9    0.34    0.74 
  -7   1   9    1.99    0.60 
  -9   4   9    0.61    0.32 
   0 -11  10    0.76    0.88 
  -5  -3  10    3.54    0.86 
  -7   0  10    2.05    0.63 
  -9   3  10    1.40    0.39 
   3 -17  11    0.76    0.53 
   0 -12  11    1.11    0.81 
   3 -18  12    0.23    0.50 
  -2 -10  12    2.71    1.06 
   4 -21  13    0.36    0.28 
   1 -16  13    0.39    0.61 
  -2 -11  13    1.28    0.85 
  -4  -8  13    4.62    1.06 
   4 -22  14    0.20    0.21 
   1 -17  14    2.53    0.75 
  -4  -9  14    0.57    0.74 
  -6  -6  14    1.10    0.70 
 -10   0  14    0.11    0.16 
  -1 -15  15    0.31    0.68 
  -6  -7  15    0.94    0.72 
  -8  -4  15    0.02    0.37 
   2 -21  16    0.15    0.43 
  -1 -16  16    0.18    0.65 
  -3 -13  16    0.24    0.68 
  -8  -5  16    0.50    0.50 
   2 -22  17    0.44    0.40 
  -3 -14  17    0.25    0.66 
   0 -20  18   -0.16    0.41 
  -3 -15  18    0.25    0.57 
  -5 -12  18    1.01    0.68 
  -7  -9  18   -0.06    0.48 
   0 -21  19    0.51    0.34 
  -2 -18  19    0.20    0.54 
  -5 -13  19    0.47    0.49 
  -7 -10  19    0.21    0.44 
  -2 -19  20    0.22    0.46 
  -7 -11  20   -0.07    0.31 
  -2 -20  21    0.13    0.37 
  -4 -17  21    0.37    0.34 
  -4 -18  22    0.12    0.22 
   6  14 -22    0.30    0.25 
   3  19 -22    0.36    0.33 
   6  13 -21   -0.11    0.32 
   1  21 -21   -0.02    0.26 
   6  12 -20    0.09    0.40 
   4  15 -20    0.25    0.51 
   1  20 -20   -0.04    0.28 
   6  11 -19   -0.01    0.48 
   4  14 -19    0.24    0.51 
   1  19 -19    0.09    0.36 
   9   5 -18    0.08    0.29 
   6  10 -18    0.29    0.46 
   4  13 -18    0.55    0.56 
  -1  21 -18    0.03    0.35 
   9   4 -17    0.27    0.31 
   4  12 -17    0.16    0.56 
   7   6 -16    0.31    0.47 
   4  11 -16    0.52    0.60 
   2  14 -16    0.11    0.59 
   7   5 -15    0.41    0.54 
   4  10 -15    3.10    0.82 
   2  13 -15    1.72    0.76 
  10  -1 -14    0.53    0.33 
   7   4 -14    1.03    0.61 
   2  12 -14    2.98    0.94 
   0  15 -14    0.45    0.65 
   2  11 -13    0.42    0.80 
   0  14 -13   -0.02    0.66 
   5   5 -12    0.42    0.65 
   0  13 -12    0.49    0.80 
  -2  16 -12    0.22    0.59 
  -4  19 -12    0.37    0.40 
   8  -1 -11    0.70    0.47 
   5   4 -11    1.89    0.83 
   0  12 -11    0.46    0.78 
  -2  15 -11    0.43    0.61 
  -4  18 -11    0.48    0.39 
  -6  21 -11    0.46    0.19 
   8  -2 -10    0.94    0.45 
  -2  14 -10    1.17    0.68 
  -4  17 -10    1.03    0.47 
  -6  20 -10    0.42    0.16 
   3   5  -9    1.97    0.95 
  -4  16  -9    2.01    0.57 
   9  -6  -8    0.08    0.26 
   3   4  -8    8.07    1.16 
   9  -7  -7    0.20    0.27 
   6  -2  -7    1.45    0.56 
   1   6  -7   21.91    1.62 
   1   5  -6   24.93    1.65 
  10 -11  -5    0.16    0.13 
  -1   7  -5   45.80    1.78 
   7  -7  -4    3.21    0.41 
   4  -2  -4    3.79    0.68 
  -3   9  -4    1.48    0.65 
  -5  11  -3    0.73    0.37 
  -7  14  -3    0.03    0.19 
   2  -1  -2   24.98    0.86 
   6 -12   2    0.39    0.24 
  -6   6   3    1.75    0.37 
  -8   9   3    0.51    0.20 
   7 -16   4    1.15    0.28 
   1  -6   4   83.59    2.06 
   4 -12   5    1.78    0.55 
   5 -16   7    1.32    0.42 
   2 -11   7    6.50    0.96 
  -3  -3   7    9.89    1.26 
  -5  -1   8    8.16    1.02 
  -7   2   8    0.90    0.49 
  -9   5   8    0.22    0.26 
   6 -20   9    0.18    0.22 
   3 -15   9    1.47    0.65 
   0 -10   9    6.76    1.21 
   3 -16  10    0.08    0.56 
  -2  -8  10   17.89    1.68 
   1 -14  11    4.80    0.89 
  -2  -9  11    5.45    1.27 
  -4  -6  11    4.10    1.07 
   4 -20  12   -0.20    0.33 
   1 -15  12    2.30    0.80 
  -4  -7  12    1.18    0.84 
  -6  -4  12    0.78    0.69 
  -8  -1  12    0.59    0.46 
 -10   2  12    0.12    0.15 
  -1 -13  13    0.28    0.71 
  -6  -5  13    2.04    0.72 
  -8  -2  13   -0.02    0.38 
 -10   1  13    0.39    0.21 
   2 -19  14    1.69    0.64 
  -1 -14  14    0.25    0.66 
  -3 -11  14    2.05    0.90 
   2 -20  15    0.12    0.45 
   0 -17  15   -0.03    0.49 
  -3 -12  15    0.49    0.72 
  -5  -9  15    1.09    0.74 
   3 -23  16    0.02    0.29 
   0 -18  16   -0.40    0.60 
  -5 -10  16    0.50    0.68 
  -7  -7  16    0.09    0.54 
  -9  -4  16   -0.14    0.33 
   0 -19  17    0.36    0.46 
  -2 -16  17    0.30    0.57 
  -5 -11  17    0.25    0.64 
  -7  -8  17    0.10    0.59 
  -9  -5  17    0.01    0.32 
   1 -22  18   -0.01    0.33 
  -2 -17  18   -0.11    0.55 
  -4 -14  18   -0.14    0.59 
  -9  -6  18    0.11    0.26 
  -1 -20  19    0.07    0.38 
  -4 -15  19    0.06    0.52 
  -6 -12  19    0.09    0.48 
  -1 -21  20   -0.33    0.27 
  -4 -16  20    0.37    0.51 
  -6 -13  20   -0.16    0.40 
  -8 -10  20    0.09    0.24 
  -3 -19  21    0.04    0.27 
  -6 -14  21    0.10    0.31 
   5  16 -22   -0.26    0.22 
   5  15 -21    0.35    0.27 
   8   9 -20    0.29    0.20 
   5  14 -20    0.30    0.34 
   3  17 -20    0.27    0.33 
   5  13 -19    0.56    0.46 
   3  16 -19    0.76    0.47 
   8   7 -18    0.06    0.24 
   3  15 -18    0.13    0.49 
   1  18 -18    0.61    0.51 
   6   9 -17    0.31    0.43 
   3  14 -17    0.52    0.63 
   1  17 -17    0.64    0.58 
  -1  20 -17    1.11    0.53 
   9   3 -16    0.35    0.30 
   6   8 -16    0.42    0.59 
   1  16 -16   -0.02    0.58 
  -1  19 -16    0.14    0.44 
  -3  22 -16    0.31    0.28 
   9   2 -15    0.12    0.29 
   6   7 -15    1.78    0.68 
   1  15 -15    0.55    0.68 
  -1  18 -15    0.01    0.51 
  -3  21 -15    0.04    0.26 
   4   9 -14    0.15    0.70 
  -1  17 -14    1.43    0.65 
  -3  20 -14    0.15    0.36 
  10  -2 -13    0.09    0.27 
   7   3 -13    0.33    0.53 
   4   8 -13    3.55    0.94 
  -3  19 -13    0.93    0.51 
  -5  22 -13    0.27    0.16 
  10  -3 -12    0.14    0.26 
   7   2 -12    0.36    0.49 
   4   7 -12    1.12    0.75 
   2  10 -12    4.20    1.11 
   2   9 -11    4.78    1.24 
   5   3 -10    3.80    0.89 
   0  11 -10    0.73    0.89 
   8  -3  -9    1.45    0.47 
   5   2  -9    1.31    0.74 
   0  10  -9    9.76    1.26 
  -2  13  -9    0.80    0.67 
  -6  19  -9    0.14    0.18 
  -2  12  -8    0.49    0.69 
  -4  15  -8    1.04    0.54 
  -6  18  -8    0.23    0.20 
   3   3  -7    6.48    1.14 
   6  -3  -6    2.39    0.57 
   1   4  -5    8.22    1.19 
  -1   6  -4   82.47    2.05 
  -3   8  -3    4.50    0.66 
  -4   4   2    6.93    0.51 
   1  -5   3    2.94    0.78 
   4 -11   4    0.38    0.42 
  -1  -4   5   10.04    1.22 
   5 -15   6    0.99    0.43 
   2 -10   6    7.78    0.96 
  -3  -2   6   19.18    1.38 
  -5   0   7    0.82    0.72 
  -7   3   7    0.49    0.39 
  -9   6   7    1.00    0.29 
   6 -19   8    0.21    0.29 
   3 -14   8    0.18    0.53 
   0  -9   8    5.11    1.09 
  -2  -7   9   23.97    1.80 
   4 -18  10    0.18    0.40 
   1 -13  10    2.48    0.83 
  -4  -5  10   17.83    1.58 
  -6  -2  10    0.19    0.64 
   4 -19  11    0.28    0.39 
  -1 -11  11    2.25    0.95 
  -6  -3  11    0.28    0.62 
  -8   0  11   -0.09    0.37 
 -10   3  11    0.47    0.19 
   5 -22  12    0.02    0.21 
   2 -17  12    0.69    0.56 
  -1 -12  12    1.61    0.85 
   2 -18  13    0.13    0.46 
  -3 -10  13    2.85    0.97 
  -5  -7  13    0.35    0.66 
   3 -21  14    0.05    0.31 
   0 -16  14    2.82    0.83 
  -5  -8  14    2.30    0.89 
  -7  -5  14    0.65    0.52 
  -9  -2  14    0.26    0.26 
   3 -22  15    0.30    0.31 
  -2 -14  15    0.38    0.68 
  -7  -6  15    0.44    0.53 
  -9  -3  15    0.94    0.36 
   1 -20  16    0.41    0.48 
  -2 -15  16    0.07    0.60 
  -4 -12  16    0.99    0.78 
   1 -21  17    0.19    0.36 
  -1 -18  17    0.18    0.55 
  -4 -13  17    0.50    0.68 
  -6 -10  17    0.02    0.54 
  -8  -7  17    0.14    0.36 
  -1 -19  18    0.62    0.53 
  -6 -11  18    0.42    0.59 
  -8  -8  18    0.25    0.39 
   0 -22  19    0.17    0.22 
  -3 -17  19    0.06    0.45 
  -5 -14  19    0.04    0.37 
  -8  -9  19    0.17    0.28 
  -3 -18  20    0.68    0.45 
  -5 -15  20    0.13    0.39 
  -7 -12  20    0.31    0.34 
  -5 -16  21    0.17    0.37 
   4  18 -22    0.21    0.30 
   7  12 -21    0.24    0.23 
   6  14 -21    0.18    0.18 
   4  17 -21    0.18    0.37 
   2  20 -21    0.00    0.22 
   7  11 -20   -0.05    0.28 
   4  16 -20    0.73    0.46 
   2  19 -20   -0.09    0.37 
   0  22 -20    0.20    0.21 
   7  10 -19   -0.04    0.30 
   4  15 -19    0.15    0.43 
   2  18 -19    0.49    0.48 
   0  21 -19   -0.00    0.26 
   7   9 -18    0.47    0.28 
   5  12 -18    0.78    0.50 
   2  17 -18    0.01    0.47 
   0  20 -18   -0.06    0.35 
   8   6 -17    0.68    0.32 
   5  11 -17    0.40    0.51 
   0  19 -17    0.09    0.36 
  -2  22 -17    0.29    0.23 
   8   5 -16    0.87    0.43 
   5  10 -16    0.60    0.54 
   3  13 -16    0.20    0.66 
  -2  21 -16    0.36    0.30 
   8   4 -15   -0.09    0.39 
   3  12 -15   -0.19    0.69 
   9   1 -14    0.65    0.41 
   6   6 -14    1.51    0.69 
   3  11 -14    1.78    0.80 
   1  14 -14    0.48    0.71 
   9   0 -13    0.50    0.36 
   6   5 -13    1.26    0.68 
   1  13 -13    0.26    0.72 
  -1  16 -13    0.49    0.61 
   1  12 -12    1.14    0.82 
  -1  15 -12    0.76    0.69 
  -3  18 -12    0.46    0.48 
  10  -4 -11    0.05    0.21 
   7   1 -11    0.61    0.57 
   4   6 -11    4.04    1.07 
  -1  14 -11    5.35    0.93 
  -3  17 -11    0.54    0.51 
  -5  20 -11    0.30    0.25 
  10  -5 -10    0.16    0.18 
   7   0 -10    2.02    0.65 
   2   8 -10   13.65    1.55 
   2   7  -9   25.99    1.81 
   8  -4  -8    0.17    0.35 
   5   1  -8    8.22    0.99 
   0   9  -8    4.72    1.16 
  -2  11  -7    6.37    0.97 
  -4  14  -7    2.02    0.57 
  -6  17  -7    0.18    0.27 
   9  -8  -6    0.57    0.26 
   3   2  -6   22.67    1.42 
  -4  13  -6    0.78    0.49 
  -6  16  -6    1.06    0.38 
   7  -8  -3    0.45    0.26 
  -1   5  -3    3.16    0.79 
  -5  10  -2    1.32    0.37 
  -7  13  -2    0.75    0.24 
   7 -15   3    1.03    0.28 
  -1  -3   4   78.99    2.05 
   5 -14   5    0.97    0.38 
   2  -9   5   19.26    1.21 
  -3  -1   5    4.56    0.92 
  -5   1   6    0.77    0.63 
  -7   4   6    1.19    0.42 
  -9   7   6    0.69    0.25 
   6 -18   7    0.59    0.37 
   3 -13   7    0.74    0.57 
   0  -8   7    1.98    0.93 
  -2  -6   8    8.76    1.34 
   4 -17   9    0.71    0.46 
   1 -12   9    1.76    0.90 
  -4  -4   9    0.90    0.88 
  -6  -1   9    4.54    0.85 
  -8   2   9    0.24    0.37 
 -10   5   9    0.29    0.15 
  -1 -10  10    1.59    0.98 
  -8   1  10    0.78    0.42 
 -10   4  10    0.30    0.14 
   5 -21  11    0.28    0.27 
   2 -16  11    0.36    0.57 
  -3  -8  11   -0.18    0.88 
   0 -14  12    0.77    0.70 
  -3  -9  12    0.46    0.88 
  -5  -6  12    1.91    0.85 
  -7  -3  12    0.94    0.57 
   3 -20  13    0.54    0.41 
   0 -15  13    0.19    0.62 
  -2 -12  13    6.10    1.15 
  -7  -4  13    0.58    0.54 
  -9  -1  13    0.76    0.34 
   1 -18  14   -0.09    0.49 
  -2 -13  14    1.69    0.82 
  -4 -10  14    0.54    0.71 
   1 -19  15   -0.18    0.45 
  -4 -11  15    1.01    0.75 
  -6  -8  15    0.89    0.65 
  -8  -5  15    0.56    0.44 
   2 -22  16    0.04    0.40 
  -1 -17  16    3.78    0.90 
  -6  -9  16    0.94    0.63 
  -8  -6  16    0.51    0.47 
   2 -23  17    0.10    0.28 
   0 -20  17    0.09    0.39 
  -3 -15  17    0.32    0.52 
  -5 -12  17    0.26    0.59 
   0 -21  18    0.15    0.36 
  -3 -16  18   -0.06    0.53 
  -5 -13  18   -0.04    0.51 
  -7 -10  18    0.18    0.43 
  -2 -19  19    0.41    0.49 
  -7 -11  19    0.04    0.33 
  -1 -22  20   -0.08    0.11 
  -2 -20  20   -0.09    0.40 
  -4 -17  20    0.16    0.31 
  -6 -14  20    0.34    0.34 
  -4 -18  21   -0.07    0.18 
  -6 -15  21    0.05    0.27 
   5  16 -21    0.94    0.30 
   3  19 -21    0.38    0.30 
   8  10 -20    0.12    0.19 
   6  13 -20    0.00    0.28 
   3  18 -20    0.46    0.38 
   1  21 -20   -0.03    0.20 
   6  12 -19   -0.06    0.44 
   1  20 -19    0.16    0.31 
   9   6 -18    0.02    0.21 
   6  11 -18    0.74    0.51 
   4  14 -18    0.18    0.35 
   4  13 -17    0.24    0.50 
   2  16 -17    0.10    0.49 
   7   7 -16    0.07    0.38 
   4  12 -16    1.21    0.64 
   2  15 -16    0.03    0.55 
   0  18 -16    0.27    0.47 
   7   6 -15    0.89    0.49 
   5   9 -15    1.23    0.67 
   2  14 -15    0.24    0.58 
   0  17 -15    0.42    0.55 
  -2  20 -15   -0.11    0.38 
   8   3 -14    0.17    0.46 
   5   8 -14    2.73    0.90 
   0  16 -14    3.36    0.85 
  -2  19 -14    0.56    0.56 
   8   2 -13    0.25    0.50 
   3  10 -13    0.48    0.78 
  -2  18 -13    0.37    0.49 
  -4  21 -13    0.12    0.26 
   9  -1 -12   -0.05    0.29 
   6   4 -12    1.00    0.60 
   3   9 -12    0.26    0.77 
   9  -2 -11    0.12    0.30 
   6   3 -11    0.38    0.58 
   1  11 -11    2.84    1.09 
   4   5 -10   11.38    1.30 
  -1  13 -10    1.41    0.79 
  -3  16 -10    0.55    0.52 
  -5  19 -10    0.06    0.27 
  10  -6  -9    0.04    0.18 
   7  -1  -9    1.50    0.63 
   4   4  -9    1.17    0.85 
  -3  15  -9    0.69    0.57 
  -5  18  -9    0.14    0.31 
   2   6  -8    7.83    1.27 
   8  -5  -7    0.02    0.32 
   5   0  -7    1.54    0.73 
   0   8  -7    0.89    0.89 
  -2  10  -6    6.64    0.94 
   9  -9  -5    0.60    0.22 
   6  -4  -5    0.71    0.45 
   3   1  -5    5.12    0.94 
  -4  12  -5    1.98    0.56 
  -6  15  -5    0.57    0.34 
   4  -3  -3   25.80    0.93 
  -3   7  -2   12.84    0.70 
  -2   2   1    0.52    0.34 
  -6   7   2    0.63    0.25 
  -8  10   2    0.31    0.13 
   4 -10   3    6.39    0.63 
   8 -18   4    0.27    0.13 
  -5   2   5   12.71    0.94 
  -9   8   5    0.20    0.16 
   6 -17   6    0.68    0.35 
   0  -7   6   15.06    1.32 
  -2  -5   7    9.15    1.30 
   4 -16   8    0.23    0.48 
   1 -11   8   21.80    1.56 
  -4  -3   8    3.53    1.03 
  -6   0   8    8.30    0.93 
  -8   3   8    0.33    0.40 
 -10   6   8    0.07    0.19 
  -1  -9   9   27.79    1.83 
   5 -20  10    0.03    0.29 
   2 -15  10    0.96    0.60 
  -3  -7  10    0.67    0.93 
   3 -18  11    0.00    0.46 
   0 -13  11    2.31    0.84 
  -5  -5  11    1.20    0.79 
  -7  -2  11    1.21    0.57 
  -9   1  11    0.70    0.35 
   3 -19  12    0.80    0.50 
  -2 -11  12    5.54    1.15 
  -9   0  12    0.10    0.28 
   1 -17  13    0.40    0.61 
  -4  -9  13    0.16    0.71 
   2 -20  14    0.31    0.44 
  -1 -15  14    0.49    0.69 
  -6  -7  14    0.61    0.72 
  -8  -4  14    1.74    0.53 
 -10  -1  14    0.15    0.16 
   2 -21  15   -0.05    0.45 
  -1 -16  15    0.46    0.68 
  -3 -13  15   -0.09    0.65 
   0 -19  16    1.22    0.56 
  -3 -14  16   -0.01    0.61 
  -5 -11  16    0.10    0.57 
  -7  -8  16    0.02    0.51 
   1 -22  17   -0.15    0.29 
  -2 -17  17    0.78    0.61 
  -7  -9  17    0.72    0.52 
  -9  -6  17    0.17    0.30 
   1 -23  18    0.11    0.27 
  -2 -18  18    0.61    0.58 
  -4 -15  18    0.69    0.62 
  -6 -12  18    0.27    0.51 
  -1 -21  19    0.06    0.24 
  -4 -16  19    0.71    0.45 
  -6 -13  19    0.12    0.37 
  -8 -10  19   -0.13    0.22 
  -3 -19  20    0.17    0.24 
  -5 -16  20    0.13    0.37 
  -3 -20  21    0.22    0.26 
  -5 -17  21   -0.03    0.33 
   4  18 -21    0.10    0.26 
   7  12 -20    0.47    0.28 
   5  15 -20    0.08    0.28 
   2  20 -20    0.18    0.26 
   8   9 -19    0.13    0.12 
   5  14 -19    0.09    0.33 
   3  17 -19   -0.03    0.34 
   8   8 -18    0.39    0.19 
   5  13 -18    0.04    0.38 
   3  16 -18    0.03    0.38 
   1  19 -18    0.10    0.39 
   6  10 -17    0.00    0.42 
   3  15 -17   -0.11    0.42 
   1  18 -17    0.12    0.47 
  -1  21 -17   -0.05    0.37 
   9   4 -16   -0.06    0.28 
   6   9 -16    1.13    0.55 
   1  17 -16    2.57    0.75 
  -1  20 -16    0.19    0.46 
  -3  23 -16    0.49    0.20 
   4  11 -15    1.49    0.71 
  -1  19 -15    0.11    0.39 
  -3  22 -15    0.17    0.20 
  10   0 -14    0.23    0.32 
   7   5 -14    0.30    0.52 
   4  10 -14    0.52    0.67 
   2  13 -14    1.86    0.81 
   5   7 -13    0.03    0.65 
   2  12 -13    5.67    1.06 
   0  15 -13   -0.14    0.62 
   8   1 -12    0.49    0.45 
   5   6 -12    4.68    0.97 
   0  14 -12    0.46    0.64 
  -2  17 -12    0.33    0.55 
  -4  20 -12    0.03    0.24 
   3   8 -11    1.06    0.85 
  -4  19 -11    0.03    0.35 
   9  -3 -10    1.03    0.41 
   6   2 -10    0.07    0.54 
   1  10 -10    0.85    0.95 
   1   9  -9   28.20    1.82 
  -1  12  -9    1.58    0.88 
   7  -2  -8    0.94    0.52 
   4   3  -8    1.94    0.92 
  -3  14  -8    0.38    0.51 
  -5  17  -8    0.49    0.36 
  -7  20  -8   -0.04    0.06 
   2   5  -7    8.73    1.26 
   8  -6  -6    0.18    0.32 
   5  -1  -6    0.76    0.67 
   0   7  -6   13.61    1.29 
  -2   9  -5   15.56    1.13 
  -8  18  -5    0.19    0.11 
   5 -13   4    0.14    0.33 
   2  -8   4    3.51    0.78 
  -3   0   4   29.80    1.27 
   0  -6   5   25.83    1.46 
  -7   5   5    0.50    0.33 
   3 -12   6    1.33    0.59 
  -2  -4   6   24.32    1.56 
   7 -20   7   -0.03    0.18 
   4 -15   7    3.37    0.64 
   1 -10   7    2.56    0.95 
  -4  -2   7    3.86    0.95 
  -1  -8   8    7.54    1.25 
   5 -19   9    0.22    0.32 
   2 -14   9    0.86    0.63 
  -3  -6   9   11.30    1.37 
   3 -17  10    1.16    0.56 
   0 -12  10    1.58    0.93 
  -5  -4  10    4.04    0.94 
  -7  -1  10    0.36    0.49 
  -9   2  10   -0.06    0.31 
  -2 -10  11    7.34    1.27 
   4 -21  12   -0.09    0.26 
   1 -16  12    0.51    0.57 
  -4  -8  12    0.53    0.78 
  -6  -5  12    0.41    0.57 
   2 -19  13   -0.05    0.47 
  -1 -14  13    1.62    0.79 
  -6  -6  13    1.06    0.64 
  -8  -3  13    0.24    0.40 
 -10   0  13    0.43    0.23 
   3 -22  14    0.23    0.26 
   0 -17  14    0.05    0.49 
  -3 -12  14    1.18    0.77 
  -5  -9  14    0.36    0.64 
   3 -23  15    0.28    0.27 
   0 -18  15    1.31    0.58 
  -2 -15  15    0.79    0.68 
  -5 -10  15    0.64    0.67 
  -7  -7  15    0.31    0.60 
  -9  -4  15   -0.06    0.32 
   1 -21  16    0.11    0.35 
  -2 -16  16    0.97    0.67 
  -4 -13  16    0.43    0.68 
  -9  -5  16    0.32    0.31 
  -1 -19  17    0.40    0.48 
  -4 -14  17   -0.06    0.58 
  -6 -11  17    0.69    0.59 
  -8  -8  17    0.12    0.33 
   0 -22  18    0.05    0.23 
  -1 -20  18   -0.11    0.42 
  -3 -17  18    0.84    0.53 
  -8  -9  18    0.13    0.31 
  -2 -20  19   -0.12    0.41 
  -3 -18  19    0.02    0.36 
  -5 -15  19   -0.05    0.33 
  -7 -12  19   -0.04    0.28 
  -2 -21  20   -0.01    0.33 
  -4 -18  20   -0.22    0.31 
  -7 -13  20   -0.00    0.29 
  -4 -19  21    0.24    0.26 
   3  20 -21   -0.11    0.30 
   6  14 -20    0.59    0.26 
   4  17 -20    0.04    0.34 
   1  22 -20    0.17    0.14 
   7  11 -19   -0.12    0.27 
   4  16 -19    0.57    0.48 
   2  19 -19    0.05    0.40 
   7  10 -18    0.31    0.34 
   4  15 -18    0.58    0.51 
   2  18 -18    0.71    0.54 
   0  21 -18    0.38    0.29 
   5  12 -17    0.05    0.38 
   2  17 -17    0.47    0.52 
   0  20 -17    0.10    0.36 
  -2  23 -17    0.33    0.21 
   8   6 -16    0.58    0.37 
   5  11 -16    0.13    0.48 
   3  14 -16    0.02    0.57 
  -2  22 -16    0.14    0.20 
   9   3 -15    0.29    0.31 
   6   8 -15    0.60    0.56 
   3  13 -15   -0.00    0.61 
   1  16 -15    1.10    0.68 
   9   2 -14    0.11    0.32 
   6   7 -14    0.50    0.55 
   1  15 -14    0.35    0.65 
  -1  18 -14    0.42    0.52 
  10  -1 -13   -0.05    0.31 
   7   4 -13    0.11    0.52 
   4   9 -13   -0.12    0.74 
  -1  17 -13    0.41    0.55 
  -3  20 -13    0.21    0.35 
   7   3 -12    1.10    0.58 
   2  11 -12    6.62    1.14 
   8   0 -11    0.25    0.44 
   5   5 -11    2.01    0.79 
   0  13 -11    1.26    0.79 
  -2  16 -11    0.30    0.49 
   3   7 -10    1.14    0.93 
  -2  15 -10    1.98    0.68 
  -4  18 -10    0.17    0.31 
  -6  21 -10    0.70    0.20 
   9  -4  -9    0.63    0.38 
   6   1  -9    5.09    0.80 
   3   6  -9    7.14    1.20 
  10  -7  -8    0.23    0.18 
   1   8  -8    8.43    1.24 
  -1  11  -8   23.80    1.53 
   7  -3  -7    0.23    0.45 
  -3  13  -7    0.90    0.59 
  -5  16  -7    0.87    0.42 
  -7  19  -7    0.04    0.16 
   2   4  -6   24.76    1.55 
   0   6  -5   27.61    1.50 
   6  -5  -4    3.29    0.50 
   3   0  -4   26.62    1.24 
  -4  11  -4    0.63    0.45 
  -6  14  -4    0.12    0.28 
  -8  17  -4    0.13    0.09 
   1   2  -3   14.62    1.10 
  -1   4  -2    3.91    0.63 
  -7  12  -1    0.56    0.19 
   7 -14   2    0.59    0.23 
   1  -4   2    7.12    0.68 
   8 -17   3    0.30    0.14 
  -1  -2   3   13.51    1.02 
  -5   3   4    4.96    0.66 
   6 -16   5    0.25    0.28 
   3 -11   5    2.78    0.70 
   7 -19   6    0.07    0.16 
  -4  -1   6    4.25    0.92 
  -6   1   7    0.63    0.52 
  -8   4   7    0.05    0.33 
 -10   7   7    0.65    0.23 
   5 -18   8    0.74    0.40 
   2 -13   8    0.79    0.64 
  -3  -5   8    1.08    0.88 
   6 -21   9    0.23    0.19 
   3 -16   9    0.27    0.54 
   0 -11   9    7.91    1.21 
  -5  -3   9    0.27    0.73 
  -7   0   9    4.45    0.73 
  -9   3   9    0.43    0.30 
  -2  -9  10    8.51    1.38 
   4 -20  11    0.02    0.33 
   1 -15  11    0.90    0.58 
  -4  -7  11    1.46    0.85 
  -6  -4  11    1.53    0.70 
   2 -18  12   -0.24    0.51 
  -1 -13  12    2.01    0.81 
  -8  -2  12    0.62    0.47 
 -10   1  12    0.40    0.23 
   3 -21  13   -0.10    0.34 
   0 -16  13   -0.18    0.60 
  -3 -11  13    0.15    0.71 
  -5  -8  13   -0.20    0.64 
   1 -19  14    0.18    0.45 
  -2 -14  14    1.39    0.75 
  -7  -6  14    0.18    0.50 
  -9  -3  14    0.15    0.23 
   1 -20  15    1.21    0.51 
  -4 -12  15    0.03    0.66 
  -6  -9  15    0.21    0.57 
   2 -23  16    0.08    0.31 
  -1 -18  16    0.64    0.57 
  -3 -15  16   -0.14    0.62 
  -6 -10  16    0.80    0.61 
  -8  -7  16    0.06    0.39 
   0 -21  17    0.46    0.41 
  -3 -16  17    0.26    0.52 
  -5 -13  17    0.01    0.52 
  -2 -19  18    0.35    0.49 
  -5 -14  18    0.26    0.45 
  -7 -11  18   -0.13    0.43 
  -4 -17  19   -0.02    0.33 
  -6 -14  19    0.11    0.32 
  -3 -20  20   -0.20    0.29 
  -6 -15  20   -0.17    0.32 
   5  17 -21    0.27    0.17 
   5  16 -20   -0.05    0.29 
   3  19 -20   -0.05    0.32 
   6  13 -19    0.44    0.36 
   3  18 -19   -0.09    0.34 
   1  21 -19    0.03    0.20 
   6  12 -18    0.25    0.48 
   1  20 -18   -0.02    0.29 
  -1  23 -18    0.78    0.28 
   7   9 -17    0.24    0.30 
   4  14 -17   -0.04    0.44 
  -1  22 -17    0.04    0.23 
   7   8 -16    0.06    0.27 
   4  13 -16    0.13    0.55 
   2  16 -16    0.10    0.56 
   0  19 -16    1.22    0.53 
   8   5 -15    0.35    0.35 
   5  10 -15    0.26    0.52 
   0  18 -15    0.68    0.58 
  -2  21 -15    0.24    0.36 
   8   4 -14    0.66    0.44 
   3  12 -14    0.78    0.71 
  -2  20 -14    0.24    0.39 
   9   1 -13    1.37    0.45 
   6   6 -13    1.17    0.72 
   3  11 -13    0.95    0.77 
   1  14 -13    1.60    0.79 
  10  -2 -12   -0.02    0.25 
   4   8 -12    0.76    0.71 
  -1  16 -12    0.51    0.63 
  -3  19 -12    0.22    0.41 
  -5  22 -12    0.17    0.20 
   7   2 -11    0.76    0.51 
   4   7 -11    2.11    0.83 
   2  10 -11    5.87    1.19 
  -5  21 -11    0.06    0.12 
   8  -1 -10    1.23    0.48 
   5   4 -10    3.61    0.91 
   2   9 -10    7.41    1.30 
   0  12 -10    1.28    0.82 
  -2  14  -9    0.56    0.60 
  -4  17  -9    0.74    0.42 
  -6  20  -9    0.04    0.09 
   6   0  -8    8.48    0.90 
   4   2  -7    6.77    1.02 
  -1  10  -7    3.88    1.00 
  -3  12  -6    1.70    0.63 
  -5  15  -6    1.20    0.44 
  -7  18  -6    0.70    0.26 
   5  -2  -5   13.45    0.96 
   9 -10  -4    0.23    0.18 
  -2   8  -4    4.29    0.81 
   2  -2  -1    1.53    0.36 
  -5   9  -1    2.49    0.32 
   4  -9   2    6.36    0.55 
  -7   6   4    0.84    0.30 
  -9   9   4    0.15    0.12 
  -2  -3   5   17.54    1.30 
   4 -14   6    0.79    0.49 
   1  -9   6   15.55    1.27 
  -6   2   6    2.27    0.56 
  -8   5   6    0.25    0.29 
 -10   8   6    0.33    0.15 
   5 -17   7    0.23    0.33 
   2 -12   7    1.70    0.77 
  -1  -7   7   19.38    1.55 
   6 -20   8    0.89    0.30 
   0 -10   8    1.12    0.88 
  -5  -2   8    0.41    0.69 
  -2  -8   9    7.83    1.34 
   4 -19  10    0.43    0.36 
   1 -14  10    1.63    0.68 
  -4  -6  10   14.03    1.41 
  -6  -3  10    1.36    0.66 
   5 -22  11    0.20    0.20 
   2 -17  11    0.30    0.51 
  -1 -12  11    0.25    0.75 
  -8  -1  11    0.50    0.43 
 -10   2  11    0.14    0.17 
   3 -20  12    2.71    0.61 
   0 -15  12    0.55    0.72 
  -3 -10  12    0.55    0.83 
  -5  -7  12    0.19    0.73 
   4 -23  13    0.13    0.21 
   1 -18  13    0.46    0.50 
  -2 -13  13    0.94    0.75 
  -7  -5  13    1.20    0.53 
  -9  -2  13    0.31    0.26 
   2 -21  14   -0.06    0.38 
  -1 -16  14    0.72    0.68 
  -4 -11  14    0.39    0.72 
  -6  -8  14    0.35    0.61 
   2 -22  15    0.16    0.39 
  -1 -17  15    1.09    0.70 
  -3 -14  15    0.33    0.66 
  -8  -6  15    0.33    0.43 
   0 -20  16   -0.01    0.40 
  -5 -12  16    1.55    0.73 
  -7  -9  16    0.14    0.47 
  -9  -6  16   -0.12    0.26 
   1 -23  17    0.41    0.33 
  -2 -18  17    0.27    0.54 
  -4 -15  17    0.51    0.57 
  -7 -10  17    0.91    0.54 
  -9  -7  17   -0.09    0.27 
  -1 -21  18   -0.11    0.27 
  -4 -16  18   -0.04    0.45 
  -6 -13  18    0.12    0.43 
  -8 -10  18    0.08    0.23 
  -3 -19  19    0.20    0.34 
  -5 -16  19    0.18    0.38 
  -5 -17  20    0.04    0.33 
   7  13 -20   -0.33    0.25 
   4  18 -20   -0.06    0.27 
   2  21 -20   -0.03    0.24 
   7  12 -19    0.22    0.22 
   5  15 -19    0.57    0.40 
   2  20 -19    0.09    0.22 
   8   9 -18    0.68    0.24 
   5  14 -18    0.20    0.38 
   3  17 -18    1.98    0.58 
   0  22 -18   -0.15    0.15 
   9   6 -17    0.14    0.21 
   8   8 -17    0.45    0.26 
   6  11 -17    0.48    0.50 
   3  16 -17    0.07    0.35 
   1  19 -17   -0.13    0.42 
   9   5 -16    0.77    0.35 
   6  10 -16    0.72    0.50 
   1  18 -16    0.30    0.50 
  -1  21 -16    0.12    0.43 
   7   7 -15    1.24    0.49 
   4  12 -15    0.01    0.59 
   2  15 -15    0.92    0.62 
  -3  23 -15   -0.04    0.19 
   5   9 -14    0.18    0.59 
   2  14 -14    0.82    0.63 
   0  17 -14    0.16    0.54 
   8   3 -13    0.29    0.47 
   5   8 -13    0.56    0.65 
   0  16 -13    0.28    0.59 
  -2  19 -13    0.06    0.50 
  -4  22 -13   -0.04    0.24 
   9   0 -12   -0.02    0.30 
   6   5 -12    0.53    0.59 
   3  10 -12    0.37    0.73 
   1  13 -12    1.19    0.78 
  10  -3 -11    0.24    0.24 
   1  12 -11    0.45    0.76 
  -1  15 -11    1.38    0.72 
  -3  18 -11    0.34    0.48 
   7   1 -10    0.65    0.52 
   4   6 -10   11.84    1.28 
  -3  17 -10    2.18    0.63 
  -5  20 -10    0.48    0.26 
   8  -2  -9    0.27    0.41 
   5   3  -9    1.58    0.75 
   2   8  -9    9.12    1.35 
   0  11  -9    7.70    1.18 
   9  -5  -8    0.21    0.30 
   3   5  -8    0.81    0.81 
  -2  13  -8    1.34    0.67 
  -4  16  -8    0.19    0.42 
  -6  19  -8    0.29    0.16 
   1   7  -7   19.02    1.51 
   7  -4  -6    1.06    0.45 
   4   1  -6    4.62    0.85 
  -1   9  -6   17.11    1.29 
   8  -7  -5    0.63    0.33 
   2   3  -5   19.25    1.39 
   0   5  -4    6.94    0.93 
  -4  10  -3    5.69    0.61 
  -6  13  -3    1.09    0.32 
  -8  16  -3    0.80    0.18 
   4  -4  -2    6.70    0.49 
  -9  15  -1   -0.01    0.02 
   5 -12   3    1.10    0.39 
   2  -7   3    1.24    0.63 
  -3   1   3    0.37    0.59 
   6 -15   4    0.53    0.31 
   0  -5   4    6.72    0.95 
   7 -18   5    0.24    0.17 
  -1  -6   6  124.00    3.03 
  -3  -4   7   10.18    1.26 
   3 -15   8    0.84    0.54 
  -7   1   8    0.40    0.45 
  -9   4   8    0.38    0.30 
   4 -18   9    1.06    0.46 
   1 -13   9    2.01    0.80 
  -4  -5   9   10.83    1.36 
   5 -21  10    0.20    0.25 
   2 -16  10    0.98    0.59 
  -1 -11  10    5.92    1.14 
  -8   0  10    0.12    0.36 
 -10   3  10    0.33    0.17 
   3 -19  11    0.46    0.47 
   0 -14  11    0.96    0.67 
  -3  -9  11    2.19    0.96 
  -5  -6  11    1.89    0.82 
   4 -22  12   -0.08    0.23 
   1 -17  12    0.40    0.52 
  -2 -12  12    3.28    0.97 
  -7  -4  12    1.15    0.54 
  -9  -1  12   -0.03    0.26 
   2 -20  13    0.38    0.46 
  -1 -15  13    1.98    0.79 
  -4 -10  13    4.11    0.98 
  -6  -7  13    0.08    0.64 
  -8  -4  13    0.33    0.41 
   3 -23  14    0.05    0.22 
   0 -18  14   -0.12    0.45 
  -3 -13  14    0.59    0.70 
  -8  -5  14    1.19    0.49 
 -10  -2  14   -0.10    0.21 
   1 -21  15   -0.00    0.31 
   0 -19  15    0.33    0.41 
  -2 -16  15    1.98    0.74 
  -5 -11  15    0.19    0.58 
  -7  -8  15    0.37    0.59 
  -9  -5  15    0.14    0.29 
  -1 -19  16    0.34    0.48 
  -2 -17  16    0.21    0.57 
  -4 -14  16    0.46    0.63 
  -1 -20  17    0.35    0.45 
  -3 -17  17    0.23    0.48 
  -6 -12  17   -0.08    0.53 
  -8  -9  17   -0.19    0.38 
   0 -23  18    0.16    0.20 
  -2 -20  18    0.15    0.39 
  -3 -18  18   -0.02    0.36 
  -5 -15  18    0.16    0.40 
  -7 -12  18    0.06    0.29 
  -2 -21  19   -0.04    0.33 
  -4 -18  19    0.29    0.37 
  -7 -13  19    0.09    0.26 
  -4 -19  20    0.18    0.28 
  -6 -16  20    0.11    0.22 
   6  15 -20    0.37    0.20 
   3  20 -20    0.11    0.32 
   6  14 -19    0.02    0.14 
   4  17 -19    0.24    0.40 
   7  11 -18    0.16    0.29 
   4  16 -18   -0.10    0.43 
   2  19 -18   -0.07    0.36 
   7  10 -17    0.76    0.38 
   5  13 -17    0.13    0.40 
   2  18 -17    0.12    0.46 
   0  21 -17    0.09    0.27 
   8   7 -16   -0.02    0.25 
   5  12 -16    4.74    0.84 
   3  15 -16   -0.03    0.45 
   0  20 -16   -0.04    0.33 
  -2  23 -16    0.04    0.12 
   9   4 -15   -0.20    0.33 
   6   9 -15    0.01    0.47 
   3  14 -15    0.26    0.62 
   1  17 -15    1.04    0.63 
  -1  20 -15    1.42    0.53 
  10   1 -14    0.27    0.24 
   7   6 -14    0.27    0.43 
   4  11 -14    0.38    0.63 
  -1  19 -14   -0.14    0.47 
  -3  22 -14    0.25    0.27 
   7   5 -13    0.70    0.57 
   2  13 -13    0.76    0.73 
   8   2 -12    0.66    0.48 
   5   7 -12    0.40    0.73 
   0  15 -12    0.83    0.65 
  -2  18 -12    0.13    0.51 
   9  -1 -11    0.45    0.30 
   6   4 -11    1.56    0.65 
   3   9 -11    0.79    0.79 
  -4  20 -11    0.04    0.29 
  10  -4 -10    0.06    0.20 
   1  11 -10    7.40    1.22 
  -1  14 -10    0.92    0.66 
  -3  16  -9    0.27    0.51 
  -5  19  -9    0.29    0.29 
   8  -3  -8    1.13    0.44 
   5   2  -8    0.86    0.69 
   0  10  -8    1.04    0.88 
   9  -6  -7    0.71    0.30 
   6  -1  -7    1.08    0.53 
   3   4  -7    9.63    1.22 
  -2  12  -7    1.08    0.74 
  -4  15  -7    3.72    0.65 
  -6  18  -7    0.91    0.29 
  10  -9  -6    0.21    0.18 
   1   6  -6  120.77    3.00 
  -3  11  -5    2.44    0.69 
  -5  14  -5    0.56    0.36 
  -7  17  -5    0.35    0.23 
  -3   6  -1    0.99    0.38 
   3 -10   4   17.87    1.05 
   4 -13   5    0.87    0.45 
   1  -8   5   10.01    1.08 
  -4   0   5    2.07    0.73 
  -6   3   5    1.34    0.47 
 -10   9   5    0.20    0.07 
   5 -16   6    0.53    0.36 
   2 -11   6    1.12    0.69 
   6 -19   7    0.21    0.28 
   3 -14   7    0.25    0.49 
   0  -9   7   16.21    1.41 
  -5  -1   7    6.16    0.97 
  -7   2   7    0.62    0.42 
  -9   5   7    0.25    0.25 
   4 -17   8    0.61    0.43 
   1 -12   8    1.23    0.75 
  -2  -7   8    2.78    1.08 
   5 -20   9    0.26    0.30 
   2 -15   9    0.24    0.54 
  -1 -10   9    8.06    1.25 
  -6  -2   9    1.19    0.62 
  -8   1   9    0.23    0.39 
 -10   4   9    0.22    0.13 
   3 -18  10    0.33    0.50 
   0 -13  10    0.44    0.69 
  -3  -8  10    2.87    1.07 
  -5  -5  10   -0.05    0.64 
   4 -21  11    0.16    0.25 
   1 -16  11    0.54    0.54 
  -2 -11  11    2.40    0.96 
  -7  -3  11    0.20    0.49 
  -9   0  11    0.16    0.28 
   2 -19  12    1.87    0.57 
  -1 -14  12    0.10    0.67 
  -4  -9  12    0.79    0.74 
  -6  -6  12    0.41    0.64 
  -8  -3  12    0.60    0.46 
   3 -22  13    0.37    0.27 
   0 -17  13    0.67    0.54 
  -3 -12  13    1.30    0.79 
 -10  -1  13    0.16    0.13 
   1 -20  14    0.12    0.39 
  -2 -15  14   -0.11    0.59 
  -5 -10  14    0.80    0.69 
  -7  -7  14    0.78    0.59 
  -9  -4  14    0.06    0.27 
   2 -23  15    0.00    0.32 
  -1 -18  15   -0.23    0.57 
  -4 -13  15    0.67    0.68 
  -6 -10  15    0.13    0.55 
   0 -21  16   -0.05    0.34 
  -3 -16  16    0.55    0.58 
  -6 -11  16   -0.07    0.55 
  -8  -8  16    0.12    0.36 
   0 -22  17   -0.17    0.29 
  -2 -19  17    0.16    0.49 
  -5 -14  17   -0.17    0.45 
  -7 -11  17    0.37    0.42 
  -9  -8  17    0.22    0.20 
  -1 -22  18   -0.09    0.11 
  -4 -17  18    0.06    0.41 
  -6 -14  18    0.02    0.33 
  -3 -20  19   -0.11    0.27 
  -6 -15  19   -0.02    0.31 
  -5 -18  20   -0.04    0.16 
   5  17 -20    0.01    0.22 
   4  19 -20    0.16    0.20 
   8  11 -19    0.50    0.24 
   5  16 -19    0.31    0.30 
   3  19 -19    0.53    0.36 
   8  10 -18   -0.18    0.15 
   6  13 -18    0.26    0.33 
   3  18 -18   -0.02    0.28 
   9   7 -17    0.18    0.18 
   6  12 -17    0.47    0.45 
   4  15 -17   -0.25    0.45 
   1  20 -17    0.21    0.38 
  -1  23 -17    0.09    0.19 
   7   9 -16    0.46    0.33 
   4  14 -16    0.19    0.49 
   2  17 -16    0.31    0.51 
   8   6 -15    0.24    0.29 
   5  11 -15    0.15    0.57 
   0  19 -15    0.36    0.45 
  -2  22 -15    0.26    0.29 
   9   3 -14    0.09    0.31 
   6   8 -14    0.19    0.49 
   3  13 -14    0.87    0.69 
   1  16 -14    0.05    0.59 
  10   0 -13    0.40    0.32 
   4  10 -13    6.05    1.09 
   1  15 -13    0.55    0.66 
  -1  18 -13    0.36    0.56 
  -3  21 -13   -0.01    0.30 
   7   4 -12    0.50    0.55 
   2  12 -12    3.85    0.98 
   8   1 -11    0.50    0.44 
   5   6 -11    1.30    0.75 
   0  14 -11    0.72    0.73 
  -2  17 -11    0.40    0.55 
   9  -2 -10    0.19    0.31 
   6   3 -10    1.28    0.63 
   3   8 -10    2.55    0.98 
  -4  19 -10    0.14    0.36 
  10  -5  -9    0.09    0.17 
   7   0  -9    5.61    0.77 
   4   5  -9   10.64    1.25 
   1  10  -9    6.26    1.16 
  -1  13  -9    1.51    0.78 
   2   7  -8    3.29    1.09 
  -5  18  -8    0.19    0.29 
   0   9  -7   14.67    1.33 
   4   0  -5    0.80    0.63 
  -1   8  -5   10.61    1.08 
   5  -3  -4    5.00    0.66 
   6  -6  -3    2.17    0.39 
   3  -1  -3    0.47    0.57 
  -2   7  -3    1.42    0.65 
   7  -9  -2    0.86    0.20 
   8 -16   2    0.61    0.18 
  -1  -1   2   31.86    1.10 
  -5   4   3    4.07    0.54 
  -7   7   3    1.61    0.31 
  -9  10   3    1.92    0.22 
   7 -17   4    0.10    0.18 
  -2  -2   4   19.70    1.23 
  -8   6   5    0.97    0.31 
  -3  -3   6   11.77    1.24 
  -2  -6   7    4.31    1.12 
  -4  -4   8    2.92    0.93 
  -6  -1   8    0.50    0.59 
 -10   5   8   -0.00    0.13 
  -3  -7   9   10.89    1.37 
  -2 -10  10    2.24    1.02 
  -7  -2  10    1.84    0.60 
  -9   1  10    1.10    0.39 
  -4  -8  11    0.91    0.78 
  -6  -5  11    0.47    0.54 
  -3 -11  12    0.89    0.75 
 -10   0  12   -0.15    0.18 
   1 -19  13    0.49    0.44 
  -2 -14  13    0.31    0.58 
  -5  -9  13    0.60    0.67 
  -7  -6  13    0.14    0.48 
  -9  -3  13    0.12    0.19 
   2 -22  14   -0.04    0.38 
  -1 -17  14    1.92    0.75 
  -4 -12  14    1.14    0.75 
  -6  -9  14    0.48    0.59 
   0 -20  15   -0.11    0.40 
  -3 -15  15    0.12    0.61 
  -8  -7  15   -0.09    0.40 
   1 -23  16    0.07    0.31 
  -2 -18  16    0.28    0.57 
  -5 -13  16    0.30    0.55 
  -7 -10  16    0.72    0.60 
  -9  -7  16   -0.07    0.26 
  -1 -21  17    0.04    0.23 
  -4 -16  17   -0.11    0.45 
  -6 -13  17    0.15    0.47 
  -3 -19  18    0.13    0.35 
  -5 -16  18    0.19    0.40 
  -8 -11  18    0.07    0.23 
  -2 -22  19   -0.03    0.30 
  -4 -19  19    0.27    0.28 
  -5 -17  19    0.44    0.38 
  -7 -14  19    0.09    0.25 
   6  16 -20    0.30    0.28 
   7  13 -19    0.17    0.14 
   4  18 -19    0.06    0.33 
   2  21 -19   -0.15    0.24 
   7  12 -18   -0.10    0.21 
   5  15 -18    0.44    0.38 
   2  20 -18    0.36    0.34 
   8   9 -17   -0.18    0.18 
   5  14 -17    0.03    0.39 
   3  17 -17    0.41    0.35 
   0  22 -17   -0.15    0.25 
   9   6 -16    0.03    0.20 
   6  11 -16    0.35    0.55 
   3  16 -16    0.26    0.35 
   1  19 -16    0.62    0.54 
  -1  22 -16    0.21    0.29 
   7   8 -15    0.08    0.32 
   4  13 -15    0.30    0.55 
   2  16 -15    0.99    0.63 
  -1  21 -15    0.15    0.36 
   8   5 -14    1.03    0.44 
   5  10 -14    0.35    0.55 
   2  15 -14    0.12    0.56 
   0  18 -14    0.00    0.57 
  -2  21 -14    0.28    0.32 
   9   2 -13   -0.25    0.40 
   6   7 -13    0.20    0.55 
   3  12 -13    1.57    0.76 
  -2  20 -13    0.64    0.48 
  -4  23 -13    0.52    0.25 
  10  -1 -12    0.29    0.29 
   4   9 -12    0.35    0.67 
   1  14 -12    0.28    0.70 
  -1  17 -12   -0.02    0.59 
  -3  20 -12    2.39    0.60 
   7   3 -11    0.01    0.50 
   2  11 -11    2.34    0.93 
  -3  19 -11    0.39    0.47 
  -5  22 -11    0.53    0.28 
   8   0 -10   -0.03    0.39 
   5   5 -10    0.22    0.60 
   0  13 -10    0.43    0.68 
  -2  16 -10    0.62    0.59 
   6   2  -9    1.38    0.60 
   3   7  -9   14.87    1.46 
   7  -1  -8    0.52    0.52 
   4   4  -8    4.20    1.06 
  -1  12  -8    0.41    0.78 
  -3  15  -8    0.23    0.53 
   8  -4  -7    0.11    0.32 
   5   1  -7    5.44    0.85 
   2   6  -7    2.66    1.03 
   6  -2  -6    2.57    0.57 
   3   3  -6    5.20    1.04 
  -2  11  -6    0.51    0.69 
  -4  14  -6    0.56    0.48 
  -6  17  -6    0.39    0.28 
   7  -5  -5    0.67    0.37 
   8  -8  -4    1.47    0.32 
   2   2  -4   27.96    1.36 
  -5  13  -4    0.25    0.31 
  -7  16  -4    0.75    0.24 
   1   1  -2   27.97    1.00 
   7 -13   1    1.16    0.14 
  -4   5   1    1.80    0.26 
   6 -14   3    0.93    0.33 
   0  -4   3   54.46    1.55 
   5 -15   5    0.49    0.36 
   6 -18   6    0.37    0.28 
   3 -13   6    1.29    0.56 
   0  -8   6    9.01    1.20 
  -5   0   6    0.34    0.63 
  -7   3   6    0.40    0.35 
  -9   6   6    0.22    0.21 
   4 -16   7    1.17    0.51 
   1 -11   7    3.27    0.96 
  -4  -3   7    2.49    0.85 
   5 -19   8    0.31    0.34 
   2 -14   8    1.99    0.68 
  -1  -9   8   10.77    1.32 
  -8   2   8    2.05    0.49 
   3 -17   9    0.22    0.46 
   0 -12   9   -0.04    0.74 
  -5  -4   9   11.26    1.20 
  -7  -1   9    1.42    0.57 
  -9   2   9    0.34    0.31 
   4 -20  10    0.46    0.34 
   1 -15  10    0.70    0.61 
  -4  -7  10    0.81    0.79 
   2 -18  11    0.09    0.43 
  -1 -13  11    2.57    0.83 
  -3 -10  11    1.52    0.84 
  -8  -2  11    0.27    0.41 
 -10   1  11    0.13    0.18 
   4 -23  12    0.18    0.17 
   0 -16  12    1.26    0.65 
  -2 -13  12    2.27    0.84 
  -5  -8  12    1.20    0.70 
  -7  -5  12    0.50    0.53 
  -9  -2  12    0.16    0.22 
   2 -21  13    0.28    0.38 
  -1 -16  13    0.50    0.62 
  -4 -11  13    1.66    0.80 
  -6  -8  13    0.06    0.53 
   0 -19  14    0.09    0.43 
  -3 -14  14    0.24    0.63 
  -8  -6  14    0.75    0.49 
 -10  -3  14   -0.00    0.19 
   1 -22  15    0.10    0.34 
  -2 -17  15    1.01    0.68 
  -5 -12  15    0.14    0.56 
  -7  -9  15    0.09    0.56 
  -9  -6  15    0.15    0.30 
  -1 -20  16    0.23    0.50 
  -4 -15  16    0.33    0.56 
  -6 -12  16   -0.00    0.55 
  -8  -9  16    0.40    0.40 
   0 -23  17    0.14    0.21 
  -3 -18  17    0.36    0.44 
  -5 -15  17   -0.13    0.48 
  -8 -10  17    0.12    0.31 
  -1 -23  18    0.73    0.29 
  -2 -21  18   -0.05    0.32 
  -4 -18  18   -0.04    0.33 
  -7 -13  18    0.04    0.26 
  -3 -21  19   -0.18    0.26 
  -6 -16  19    0.35    0.25 
   5  18 -20    0.33    0.20 
   6  15 -19    0.05    0.09 
   5  17 -19   -0.24    0.27 
   3  20 -19   -0.12    0.31 
   6  14 -18    0.32    0.21 
   4  17 -18    0.10    0.44 
   1  22 -18    0.18    0.17 
   7  11 -17    0.36    0.35 
   4  16 -17    0.31    0.44 
   2  19 -17    0.07    0.44 
   5  13 -16    0.27    0.42 
   0  21 -16    0.15    0.28 
   9   5 -15   -0.08    0.24 
   6  10 -15    0.10    0.47 
   3  15 -15    0.11    0.49 
   1  18 -15    0.07    0.49 
   7   7 -14    0.47    0.42 
   4  12 -14    1.06    0.66 
  -1  20 -14    0.42    0.39 
  -3  23 -14    0.14    0.17 
   8   4 -13    0.45    0.42 
   5   9 -13    0.64    0.63 
   2  14 -13    0.12    0.61 
   0  17 -13    0.65    0.60 
   9   1 -12    0.26    0.34 
   6   6 -12    0.72    0.58 
   3  11 -12    0.15    0.68 
  -2  19 -12    1.34    0.59 
  -4  22 -12   -0.05    0.20 
   4   8 -11    2.37    0.80 
   1  13 -11    1.10    0.75 
  -1  16 -11    0.17    0.59 
   2  10 -10    2.38    0.99 
   9  -3  -9    0.24    0.35 
   0  12  -9    0.05    0.75 
  -2  15  -9    0.14    0.56 
  -4  18  -9    0.57    0.37 
  -6  21  -9    0.74    0.20 
  10  -6  -8    0.09    0.16 
   1   9  -8    9.01    1.26 
  -3  14  -7    0.17    0.52 
  -5  17  -7   -0.05    0.29 
  -7  20  -7   -0.11    0.10 
   9  -7  -6    0.08    0.25 
   0   8  -6    7.15    1.07 
  -3  10  -4   16.08    1.02 
   0   4  -3   54.78    1.59 
  -6  12  -2    0.36    0.25 
  -8  15  -2    0.67    0.18 
   5 -11   2    2.30    0.40 
   3  -9   3    0.91    0.55 
   4 -12   4    0.22    0.39 
   1  -7   4    8.36    0.98 
  -4   1   4    6.07    0.76 
   2 -10   5    0.77    0.66 
  -3  -2   5   15.73    1.22 
   7 -20   6    0.10    0.13 
   5 -18   7    0.50    0.34 
  -6   0   7    1.10    0.58 
  -8   3   7    0.43    0.34 
 -10   6   7    0.25    0.18 
   3 -16   8    2.08    0.64 
  -3  -6   8    6.45    1.16 
   4 -19   9    0.33    0.32 
   1 -14   9    3.91    0.79 
  -2  -9   9   13.71    1.49 
   5 -22  10   -0.03    0.11 
   2 -17  10    0.24    0.47 
  -1 -12  10    1.17    0.78 
  -6  -4  10    1.14    0.64 
  -8  -1  10    0.53    0.38 
 -10   2  10    0.16    0.12 
   3 -20  11    0.43    0.37 
   0 -15  11    0.59    0.59 
  -5  -7  11    2.58    0.86 
  -7  -4  11    0.78    0.50 
   1 -18  12   -0.07    0.46 
  -4 -10  12    0.53    0.70 
   3 -23  13    0.15    0.17 
   0 -18  13    2.80    0.71 
  -3 -13  13    0.36    0.70 
  -8  -5  13    0.05    0.38 
 -10  -2  13    0.21    0.11 
   1 -21  14    0.24    0.39 
  -2 -16  14    0.02    0.58 
  -5 -11  14    1.01    0.67 
  -7  -8  14    0.47    0.61 
  -9  -5  14    0.61    0.36 
   2 -24  15    0.01    0.22 
  -1 -19  15    0.73    0.58 
  -4 -14  15    0.53    0.64 
  -6 -11  15    0.78    0.63 
  -8  -8  15    0.46    0.40 
   0 -22  16   -0.02    0.30 
  -3 -17  16    1.08    0.60 
  -5 -14  16    0.66    0.54 
  -2 -20  17    0.25    0.42 
  -4 -17  17    0.03    0.40 
  -7 -12  17    0.19    0.37 
  -6 -15  18    0.11    0.33 
  -8 -12  18    0.03    0.26 
  -5 -18  19    0.03    0.20 
   2  22 -19    0.08    0.21 
   8  11 -18    0.43    0.26 
   5  16 -18    0.22    0.28 
   3  19 -18   -0.05    0.32 
   6  13 -17    0.10    0.31 
   3  18 -17   -0.05    0.36 
   1  21 -17    0.37    0.30 
   7  10 -16    1.23    0.48 
   4  15 -16    0.10    0.35 
   2  18 -16    0.15    0.47 
  -1  23 -16    0.31    0.19 
   8   7 -15    0.05    0.25 
   5  12 -15    0.15    0.45 
   2  17 -15    0.98    0.58 
   0  20 -15   -0.05    0.37 
  -2  23 -15    0.02    0.15 
   9   4 -14   -0.01    0.27 
   6   9 -14    0.15    0.44 
   3  14 -14    0.33    0.60 
   1  17 -14    1.09    0.64 
  10   1 -13    0.16    0.22 
   7   6 -13    0.44    0.56 
   4  11 -13    2.15    0.80 
  -1  19 -13    1.03    0.56 
  -3  22 -13    0.74    0.31 
   8   3 -12    0.44    0.47 
   5   8 -12    2.75    0.81 
   2  13 -12    1.94    0.80 
   0  16 -12    0.59    0.63 
   9   0 -11    0.14    0.28 
   6   5 -11    1.13    0.61 
   3  10 -11    1.40    0.81 
  -2  18 -11    0.18    0.45 
  -4  21 -11   -0.02    0.10 
  10  -3 -10    0.16    0.22 
   7   2 -10    1.22    0.53 
   4   7 -10    0.39    0.71 
  -1  15 -10    0.27    0.64 
  -3  18 -10    0.20    0.48 
   8  -1  -9    0.24    0.42 
   5   4  -9   10.22    1.13 
   2   9  -9   14.22    1.49 
   6   1  -8    0.68    0.53 
   3   6  -8    5.75    1.09 
  -2  14  -8    1.76    0.67 
  -4  17  -8    0.48    0.41 
  -6  20  -8    0.51    0.18 
   7  -2  -7    0.57    0.46 
   4   3  -7    3.66    0.95 
  -1  11  -7    2.63    0.93 
   5   0  -6    0.23    0.61 
  10 -10  -5    0.01    0.14 
  -4  13  -5    0.49    0.42 
  -6  16  -5    0.09    0.29 
  -1   7  -4   11.48    1.07 
   9 -11  -3    0.12    0.13 
  -4   9  -2    6.91    0.58 
   1  -3   1   12.51    0.52 
   2  -6   2   26.37    0.98 
  -6   4   4    1.10    0.39 
  -8   7   4    0.32    0.23 
 -10  10   4   -0.08    0.09 
   6 -17   5    0.07    0.25 
   4 -15   6    2.62    0.60 
   1 -10   6    8.44    1.08 
  -2  -5   6   21.26    1.52 
   2 -13   7    0.61    0.61 
  -1  -8   7    4.86    1.09 
   0 -11   8    1.08    0.86 
  -5  -3   8    0.10    0.70 
  -7   0   8    1.74    0.59 
  -9   3   8    1.27    0.37 
   5 -21   9    0.14    0.22 
  -4  -6   9    5.91    1.12 
  -6  -3   9    1.64    0.65 
   3 -19  10    0.78    0.45 
   0 -14  10    0.33    0.63 
  -3  -9  10    1.00    0.87 
   4 -22  11    0.15    0.20 
   1 -17  11    0.32    0.55 
  -2 -12  11    3.54    0.95 
  -9  -1  11    0.63    0.28 
   3 -22  12    0.28    0.25 
   2 -20  12    1.67    0.59 
  -1 -15  12    1.22    0.72 
  -3 -12  12    0.73    0.71 
  -6  -7  12    2.18    0.72 
  -8  -4  12    0.18    0.38 
 -10  -1  12    0.62    0.24 
   1 -20  13    1.14    0.50 
  -2 -15  13    0.18    0.58 
  -5 -10  13    0.71    0.66 
  -7  -7  13    0.17    0.51 
   2 -23  14    0.06    0.32 
  -1 -18  14    0.07    0.55 
  -4 -13  14   -0.06    0.64 
  -6 -10  14    0.16    0.56 
   0 -21  15    0.46    0.39 
  -3 -16  15    0.29    0.59 
  -5 -13  15    0.36    0.56 
  -1 -21  16    0.50    0.31 
  -2 -19  16    0.72    0.56 
  -4 -16  16   -0.04    0.52 
  -7 -11  16    0.61    0.49 
  -9  -8  16   -0.01    0.20 
  -3 -19  17    0.59    0.43 
  -6 -14  17    0.43    0.41 
  -8 -11  17   -0.16    0.26 
  -2 -22  18   -0.14    0.28 
  -4 -19  18   -0.08    0.33 
  -5 -17  18    0.25    0.38 
  -7 -14  18   -0.09    0.27 
  -4 -20  19    0.35    0.22 
   6  16 -19    0.23    0.24 
   3  21 -19    0.10    0.25 
   6  15 -18   -0.18    0.25 
   4  18 -18    0.22    0.30 
   2  21 -18    0.03    0.22 
   1  23 -18    0.84    0.35 
   8  10 -17   -0.05    0.14 
   7  12 -17    0.58    0.29 
   5  15 -17    0.09    0.35 
   2  20 -17    0.07    0.25 
   9   7 -16    0.40    0.19 
   6  12 -16    0.22    0.40 
   3  17 -16    0.29    0.35 
   1  20 -16    0.03    0.38 
   7   9 -15    0.14    0.27 
   4  14 -15    1.04    0.53 
   1  19 -15    0.44    0.47 
  -1  22 -15    0.02    0.28 
   8   6 -14    0.86    0.40 
   5  11 -14    0.19    0.48 
   2  16 -14   -0.14    0.51 
   0  19 -14    0.23    0.41 
  -2  22 -14    0.18    0.21 
   9   3 -13   -0.08    0.30 
   6   8 -13   -0.23    0.51 
   3  13 -13    0.57    0.67 
   1  16 -13    0.32    0.59 
  10   0 -12    0.13    0.29 
   7   5 -12    0.35    0.54 
   4  10 -12    0.87    0.72 
  -1  18 -12    0.14    0.54 
  -3  21 -12   -0.00    0.26 
   8   2 -11    0.13    0.43 
   5   7 -11    1.91    0.81 
   2  12 -11    3.39    0.93 
   0  15 -11    0.26    0.61 
   6   4 -10    1.11    0.61 
   3   9 -10    2.14    0.88 
   1  12 -10    0.96    0.80 
  -4  20 -10    0.69    0.35 
   7   1  -9    1.70    0.61 
   4   6  -9    4.34    1.01 
  -1  14  -9    4.31    0.86 
  -3  17  -9    0.32    0.43 
  -5  20  -9    0.31    0.24 
   9  -4  -8    0.68    0.35 
   0  11  -8    0.93    0.94 
  10  -7  -7    0.57    0.19 
   1   8  -7    6.08    1.10 
   8  -5  -6    0.05    0.32 
   2   5  -6   16.71    1.41 
  -3  13  -6    2.63    0.66 
  -5  16  -6    0.37    0.38 
  -7  19  -6   -0.03    0.14 
   6  -3  -5    1.05    0.44 
   3   2  -5   15.73    1.15 
  -2  10  -5    0.30    0.68 
   4  -1  -4    7.59    0.80 
  -5  12  -3    1.61    0.41 
  -7  15  -3    0.88    0.24 
  -1   3  -1   10.09    0.56 
   4  -8   1    5.26    0.36 
  -3   2   2   25.92    0.88 
   7 -16   3    0.05    0.18 
  -2  -1   3    7.42    0.83 
   5 -14   4    0.31    0.31 
  -1  -4   4   56.57    1.85 
   3 -12   5    4.28    0.73 
   0  -7   5    1.42    0.88 
  -5   1   5    9.10    0.86 
  -7   4   5    1.69    0.41 
  -9   7   5    2.80    0.32 
  -4  -2   6    5.37    0.93 
   6 -20   7    0.91    0.31 
  -3  -5   7    3.87    1.00 
   4 -18   8    0.25    0.38 
   1 -13   8   11.44    1.20 
  -2  -8   8   11.70    1.39 
   2 -16   9    1.01    0.57 
  -1 -11   9    1.08    0.86 
  -8   0   9    0.24    0.37 
 -10   3   9    0.63    0.18 
   4 -21  10    0.27    0.21 
  -2 -11  10   11.02    1.34 
  -5  -6  10    3.84    0.86 
  -7  -3  10    3.02    0.69 
  -9   0  10    0.37    0.28 
   2 -19  11    0.18    0.47 
  -1 -14  11    4.62    0.96 
  -4  -9  11    0.43    0.71 
  -6  -6  11    0.58    0.62 
  -8  -3  11    0.03    0.42 
   0 -17  12   -0.07    0.50 
  -5  -9  12    2.85    0.81 
   2 -22  13    0.08    0.38 
  -1 -17  13    0.17    0.59 
  -4 -12  13    0.57    0.71 
   0 -20  14    0.07    0.46 
  -3 -15  14    2.59    0.81 
  -5 -12  14    0.25    0.57 
  -8  -7  14    0.07    0.36 
 -10  -4  14    0.39    0.18 
   1 -23  15    0.21    0.30 
  -1 -20  15    0.81    0.53 
  -2 -18  15    0.19    0.56 
  -4 -15  15    0.31    0.57 
  -7 -10  15    2.48    0.71 
  -9  -7  15   -0.26    0.28 
   0 -23  16   -0.23    0.22 
  -3 -18  16    0.46    0.46 
  -6 -13  16    0.00    0.51 
  -8 -10  16    0.16    0.34 
  -2 -21  17    0.09    0.36 
  -4 -18  17   -0.08    0.36 
  -5 -16  17    0.00    0.39 
  -7 -13  17    0.21    0.32 
  -3 -21  18    0.01    0.22 
  -6 -16  18    0.47    0.30 
  -5 -19  19   -0.00    0.10 
   5  18 -19    0.47    0.24 
   4  20 -19   -0.14    0.17 
   5  17 -18    0.08    0.23 
   3  20 -18    0.02    0.23 
   6  14 -17    0.59    0.37 
   4  17 -17   -0.01    0.39 
   1  22 -17   -0.14    0.22 
   8   9 -16    0.53    0.26 
   7  11 -16    0.63    0.41 
   5  14 -16    0.62    0.42 
   2  19 -16    0.36    0.47 
   0  22 -16   -0.14    0.18 
   9   6 -15    0.18    0.27 
   6  11 -15    0.92    0.55 
   3  16 -15    0.40    0.39 
  -2  24 -15   -0.33    0.27 
  10   3 -14   -0.03    0.14 
   7   8 -14    0.29    0.31 
   4  13 -14    0.11    0.49 
   1  18 -14    0.13    0.48 
  -1  21 -14    0.11    0.39 
   8   5 -13    0.18    0.38 
   5  10 -13    0.72    0.56 
   2  15 -13    0.56    0.58 
   0  18 -13    2.77    0.72 
  -2  21 -13    0.11    0.35 
   9   2 -12   -0.06    0.37 
   6   7 -12    1.41    0.75 
   3  12 -12    0.63    0.71 
   1  15 -12    1.43    0.74 
   7   4 -11    0.85    0.56 
   4   9 -11    0.37    0.65 
  -1  17 -11    0.37    0.53 
  -3  20 -11    0.33    0.38 
   9  -1 -10    0.88    0.35 
   5   6 -10    3.47    0.83 
   0  14 -10    0.77    0.66 
  -2  17 -10    0.37    0.54 
  10  -4  -9    0.33    0.22 
   1  11  -9    0.92    0.99 
   8  -2  -8    2.00    0.51 
   5   3  -8    0.39    0.68 
   2   8  -8   10.33    1.34 
  -5  19  -8    0.65    0.29 
   6   0  -7    0.98    0.57 
   3   5  -7    1.58    0.92 
  -2  13  -7    1.54    0.69 
  -4  16  -7    1.65    0.52 
  -6  19  -7   -0.06    0.10 
   4   2  -6    4.00    0.88 
  -1  10  -6    7.70    1.06 
   9  -8  -5    0.25    0.23 
   0   7  -5    0.03    0.80 
   7  -6  -4    0.91    0.34 
   1   4  -4   58.59    1.87 
  -6  15  -4    0.53    0.32 
   5  -4  -3    3.89    0.54 
   2   1  -3    8.32    0.83 
  -3   9  -3    0.74    0.53 
  -2   6  -2   22.52    0.92 
   2  -9   4    8.68    0.88 
   7 -19   5    0.16    0.15 
   5 -17   6    0.61    0.34 
   2 -12   6   10.23    1.06 
  -1  -7   6    6.84    1.18 
  -6   1   6    0.70    0.47 
  -8   4   6    0.11    0.29 
 -10   7   6    0.13    0.15 
   3 -15   7    0.77    0.53 
   0 -10   7    4.93    1.02 
  -5  -2   7   10.04    1.09 
  -7   1   7    1.50    0.55 
  -9   4   7    0.17    0.26 
   5 -20   8    0.44    0.33 
  -4  -5   8   13.28    1.32 
  -6  -2   8    0.52    0.60 
   3 -18   9    1.36    0.55 
   0 -13   9    0.57    0.80 
  -3  -8   9    0.55    0.91 
  -5  -5   9    2.26    0.80 
   5 -23  10    0.21    0.11 
   1 -16  10    2.71    0.71 
  -4  -8  10    0.34    0.75 
   3 -21  11   -0.09    0.33 
   0 -16  11    2.51    0.78 
  -3 -11  11    2.92    0.91 
 -10   0  11    0.62    0.24 
   1 -19  12    1.33    0.53 
  -2 -14  12    1.12    0.70 
  -4 -11  12    0.21    0.68 
  -7  -6  12    0.59    0.48 
  -9  -3  12    0.07    0.18 
   3 -24  13    0.11    0.22 
   0 -19  13    0.61    0.48 
  -3 -14  13    0.57    0.67 
  -6  -9  13    0.51    0.57 
  -8  -6  13    0.20    0.39 
 -10  -3  13    0.23    0.22 
   2 -24  14    0.07    0.25 
   1 -22  14    0.36    0.37 
  -2 -17  14    0.49    0.59 
  -4 -14  14    0.43    0.61 
  -7  -9  14    0.10    0.56 
  -9  -6  14    0.27    0.32 
   0 -22  15   -0.14    0.33 
  -3 -17  15    0.05    0.49 
  -6 -12  15    0.29    0.57 
  -8  -9  15    0.03    0.39 
  -2 -20  16    0.02    0.42 
  -4 -17  16    0.14    0.42 
  -5 -15  16    0.44    0.47 
  -7 -12  16   -0.20    0.44 
  -9  -9  16    0.38    0.19 
  -1 -23  17    0.96    0.38 
  -6 -15  17    0.27    0.35 
  -8 -12  17    0.11    0.22 
  -4 -20  18   -0.14    0.20 
  -7 -15  18   -0.35    0.28 
   6  17 -19    0.36    0.26 
   7  14 -18    0.31    0.25 
   4  19 -18    0.23    0.17 
   2  22 -18    0.06    0.18 
   8  11 -17    0.45    0.38 
   5  16 -17    0.38    0.30 
   3  19 -17    0.62    0.42 
   6  13 -16    0.50    0.42 
   4  16 -16    0.56    0.48 
   1  21 -16    0.27    0.25 
  -1  24 -16   -0.14    0.11 
   8   8 -15    0.16    0.19 
   7  10 -15    3.60    0.70 
   5  13 -15    0.13    0.44 
   2  18 -15    0.18    0.52 
   0  21 -15    0.06    0.32 
   9   5 -14    0.49    0.35 
   6  10 -14   -0.02    0.50 
   3  15 -14    2.64    0.76 
  -2  23 -14    0.36    0.19 
  10   2 -13    0.06    0.17 
   7   7 -13    0.47    0.45 
   4  12 -13    1.68    0.71 
  -1  20 -13    1.06    0.53 
  -3  23 -13    0.11    0.20 
   8   4 -12    0.60    0.45 
   5   9 -12    1.40    0.68 
   0  17 -12    0.16    0.63 
  -2  20 -12    2.66    0.66 
  -4  23 -12    0.04    0.19 
  10  -1 -11    0.23    0.27 
   6   6 -11    1.07    0.59 
   1  14 -11    6.46    1.07 
   8   1 -10    0.73    0.47 
   2  11 -10   10.82    1.32 
  -3  19 -10    1.13    0.51 
  -5  22 -10    0.11    0.22 
   9  -2  -9    0.63    0.36 
   6   3  -9    2.02    0.64 
   3   8  -9    0.52    0.88 
  -2  16  -9    1.27    0.61 
  -4  19  -9    0.26    0.36 
   7   0  -8    2.25    0.59 
   4   5  -8    9.62    1.19 
  -1  13  -8   11.91    1.21 
  -3  16  -8    1.50    0.61 
   9  -5  -7    0.43    0.30 
   0  10  -7    7.12    1.16 
   7  -3  -6    1.11    0.47 
   1   7  -6    7.44    1.14 
   5  -1  -5    6.32    0.81 
   2   4  -5    1.31    0.94 
  -5  15  -5    0.01    0.32 
  -7  18  -5    0.01    0.19 
  -4  12  -4    0.28    0.41 
  -8  18  -4    0.31    0.10 
   8 -15   1    0.84    0.13 
   6 -13   2    1.34    0.30 
   8 -18   3    0.24    0.11 
   4 -11   3    0.15    0.36 
   1  -6   3   26.77    1.20 
  -4   2   3   13.76    0.80 
   6 -16   4    1.48    0.35 
  -3  -1   4   23.06    1.23 
   4 -14   5    0.70    0.45 
   1  -9   5    3.30    0.87 
  -2  -4   5    1.98    0.97 
   6 -19   6    0.15    0.26 
  -3  -4   6    6.27    1.04 
   4 -17   7    0.89    0.47 
   1 -12   7   24.59    1.58 
  -2  -7   7    3.24    0.95 
   6 -22   8   -0.08    0.12 
   2 -15   8    1.15    0.64 
  -1 -10   8    3.04    1.03 
  -8   1   8    0.13    0.37 
 -10   4   8    0.23    0.13 
   4 -20   9    0.16    0.31 
   1 -15   9    4.16    0.82 
  -2 -10   9    4.83    1.18 
  -7  -2   9    1.63    0.57 
  -9   1   9    0.15    0.32 
   2 -18  10    0.18    0.48 
  -1 -13  10    1.79    0.79 
  -6  -5  10    0.66    0.61 
  -8  -2  10    1.46    0.49 
 -10   1  10    0.53    0.23 
   4 -23  11    0.14    0.20 
   1 -18  11    1.67    0.65 
  -2 -13  11    0.59    0.66 
  -5  -8  11    0.28    0.63 
  -7  -5  11    1.21    0.58 
  -9  -2  11    0.08    0.18 
   3 -23  12    0.07    0.19 
   2 -21  12    0.25    0.40 
  -1 -16  12    1.17    0.71 
  -6  -8  12    2.95    0.82 
  -8  -5  12   -0.04    0.39 
 -10  -2  12    0.22    0.19 
   1 -21  13    0.06    0.39 
  -2 -16  13    0.90    0.63 
  -5 -11  13    0.13    0.61 
  -7  -8  13    0.55    0.59 
  -9  -5  13    0.45    0.31 
   0 -21  14    0.63    0.44 
  -1 -19  14    0.29    0.53 
  -3 -16  14    0.80    0.60 
  -6 -11  14    2.26    0.77 
  -8  -8  14    0.09    0.34 
   1 -24  15    0.15    0.34 
  -2 -19  15    0.28    0.58 
  -5 -14  15    0.31    0.50 
  -7 -11  15    0.70    0.53 
  -9  -8  15    0.25    0.29 
   0 -24  16   -0.11    0.14 
  -3 -19  16    0.40    0.46 
  -6 -14  16   -0.08    0.44 
  -8 -11  16    0.17    0.26 
  -2 -22  17   -0.17    0.38 
  -5 -17  17   -0.13    0.38 
  -7 -14  17    0.06    0.19 
  -3 -22  18    0.22    0.29 
  -6 -17  18   -0.17    0.22 
   5  19 -19    0.26    0.16 
   6  16 -18    0.31    0.23 
   5  18 -18    0.08    0.27 
   3  21 -18    0.25    0.24 
   7  13 -17    0.29    0.18 
   4  18 -17    0.51    0.38 
   2  21 -17    0.07    0.20 
   1  23 -17    0.29    0.17 
   5  15 -16    0.11    0.38 
   3  18 -16    0.43    0.37 
   2  20 -16    0.20    0.31 
   0  23 -16    0.05    0.12 
   9   7 -15   -0.01    0.13 
   6  12 -15    0.70    0.52 
   4  15 -15    0.69    0.51 
   3  17 -15    0.14    0.35 
   1  20 -15    1.02    0.57 
  -1  23 -15   -0.06    0.24 
   8   7 -14    0.25    0.28 
   5  12 -14    0.66    0.50 
   2  17 -14    0.37    0.54 
   0  20 -14    0.08    0.36 
   9   4 -13    0.36    0.38 
   6   9 -13    0.49    0.54 
   3  14 -13    0.51    0.62 
   1  17 -13    0.23    0.55 
  -2  22 -13    0.14    0.26 
   7   6 -12    0.42    0.58 
   4  11 -12    1.19    0.74 
   2  14 -12    1.92    0.80 
  -1  19 -12    0.07    0.46 
  -3  22 -12    0.51    0.32 
   9   1 -11    1.09    0.40 
   3  11 -11    2.17    0.86 
   0  16 -11    3.63    0.85 
  -2  19 -11   -0.04    0.50 
  -4  22 -11    0.03    0.18 
   7   3 -10    2.18    0.60 
   4   8 -10    0.56    0.67 
   1  13 -10    1.59    0.80 
  -1  16 -10    1.98    0.72 
   5   5  -9    4.23    0.90 
   0  13  -9    0.21    0.66 
  10  -5  -8    0.13    0.16 
   1  10  -8    4.09    1.07 
   8  -3  -7    0.41    0.36 
   5   2  -7   10.31    1.06 
   2   7  -7    6.37    1.14 
  -5  18  -7    0.22    0.30 
  -2  12  -6    7.99    0.99 
  -4  15  -6    2.05    0.55 
  -6  18  -6    0.44    0.21 
   8  -6  -5    0.86    0.35 
  -3  12  -5    4.24    0.74 
   3   1  -4   19.64    1.17 
  -2   9  -4   11.44    0.96 
  -1   6  -3   24.40    1.16 
   3  -2  -2   24.16    0.84 
  -5   5   2    3.33    0.42 
   3 -11   4   13.54    0.97 
   0  -6   4   14.02    1.15 
  -5   2   4   14.57    0.92 
  -4  -1   5   10.22    0.97 
   3 -14   6    0.30    0.51 
   0  -9   6    0.67    0.78 
   5 -19   7    0.23    0.31 
  -4  -4   7    3.49    1.00 
   3 -17   8    1.85    0.63 
   0 -12   8    3.66    1.06 
  -3  -7   8   10.97    1.33 
  -5  -4   8    2.76    0.80 
   5 -22   9    0.45    0.22 
   2 -17   9    1.28    0.56 
  -4  -7   9    1.38    0.95 
   4 -22  10    0.17    0.24 
   3 -20  10    0.69    0.43 
   0 -15  10    2.15    0.75 
  -3 -10  10    0.37    0.78 
  -5  -7  10    0.35    0.61 
   2 -20  11    1.45    0.59 
  -1 -15  11    1.19    0.74 
  -4 -10  11    0.38    0.68 
   1 -20  12    0.36    0.43 
   0 -18  12    0.44    0.51 
  -3 -13  12    0.28    0.66 
  -5 -10  12    0.35    0.64 
   2 -23  13    0.04    0.36 
  -1 -18  13    0.20    0.65 
  -4 -13  13    0.95    0.73 
  -6 -10  13    0.25    0.56 
   1 -23  14    0.69    0.41 
  -2 -18  14    0.38    0.58 
  -5 -13  14    0.03    0.62 
  -7 -10  14    0.11    0.49 
   0 -23  15    0.11    0.23 
  -1 -21  15    0.28    0.35 
  -3 -18  15   -0.02    0.43 
  -4 -16  15    0.26    0.57 
  -6 -13  15   -0.10    0.52 
  -8 -10  15    0.02    0.33 
  -2 -21  16    0.07    0.38 
  -5 -16  16    0.03    0.43 
  -7 -13  16    0.39    0.32 
  -3 -21  17    0.16    0.31 
  -4 -19  17    0.30    0.31 
  -6 -16  17    0.57    0.28 
  -8 -13  17   -0.12    0.25 
  -4 -21  18    0.39    0.23 
   7  15 -18    0.21    0.26 
   4  20 -18    0.24    0.20 
   8  12 -17   -0.06    0.15 
   6  15 -17   -0.05    0.27 
   5  17 -17   -0.08    0.29 
   3  20 -17    0.10    0.30 
   7  12 -16    0.19    0.29 
   4  17 -16   -0.06    0.47 
   1  22 -16    0.48    0.25 
   8   9 -15    0.18    0.20 
   5  14 -15    0.21    0.42 
   2  19 -15    0.08    0.41 
   0  22 -15    0.03    0.22 
  10   4 -14    0.15    0.23 
   7   9 -14   -0.05    0.28 
   6  11 -14    1.83    0.67 
   4  14 -14    0.12    0.54 
   1  19 -14    0.37    0.44 
  -1  22 -14    0.15    0.37 
   8   6 -13    0.15    0.32 
   5  11 -13    0.36    0.55 
   2  16 -13    0.66    0.61 
   0  19 -13    0.34    0.49 
  10   1 -12    0.61    0.30 
   6   8 -12    3.08    0.81 
   3  13 -12    0.16    0.66 
   1  16 -12    0.33    0.60 
   8   3 -11    0.42    0.47 
   5   8 -11    0.78    0.65 
   2  13 -11    0.57    0.69 
  10  -2 -10    0.04    0.23 
   6   5 -10    0.35    0.53 
   3  10 -10    0.46    0.75 
  -2  18 -10    0.33    0.52 
  -4  21 -10   -0.07    0.18 
   8   0  -9    0.39    0.44 
   2  10  -9    7.94    1.25 
  -1  15  -9    5.11    0.88 
  -3  18  -9    0.52    0.46 
   6   2  -8    1.02    0.57 
   3   7  -8    9.44    1.25 
  -2  15  -8    0.87    0.58 
  -4  18  -8    0.17    0.34 
  -6  21  -8    0.84    0.20 
  -1  12  -7   21.22    1.49 
  -3  15  -7    0.13    0.49 
  10  -8  -6    0.05    0.18 
   6  -1  -6    2.05    0.59 
   3   4  -6    8.20    1.06 
   0   9  -6    0.33    0.78 
  -1   9  -5    2.59    0.85 
  10 -11  -4    1.26    0.17 
   6  -4  -4    1.80    0.47 
   0   6  -4   16.36    1.20 
   8  -9  -3    0.64    0.24 
   6  -7  -2    0.57    0.25 
   0   3  -2   35.50    1.21 
   3  -8   2    6.10    0.61 
   0  -3   2   32.99    1.12 
  -7   8   2    0.68    0.22 
  -9  11   2    0.17    0.10 
   5 -13   3    1.92    0.42 
  -6   5   3    1.37    0.37 
  -8   8   3    0.83    0.23 
 -10  11   3    0.42    0.09 
   7 -18   4    0.60    0.20 
  -7   5   4    3.23    0.43 
  -9   8   4    0.98    0.19 
   5 -16   5    1.55    0.41 
   2 -11   5    1.44    0.72 
  -1  -6   5    6.18    1.18 
  -6   2   5    1.35    0.49 
  -8   5   5    0.33    0.27 
 -10   8   5    0.10    0.12 
   4 -16   6    0.41    0.42 
  -5  -1   6    0.74    0.70 
  -7   2   6    1.25    0.44 
  -9   5   6    0.48    0.26 
   6 -21   7    0.30    0.22 
   2 -14   7    2.34    0.70 
  -1  -9   7   20.94    1.57 
  -6  -1   7    1.25    0.61 
  -8   2   7   -0.13    0.32 
 -10   5   7    0.20    0.16 
   4 -19   8    0.38    0.37 
   1 -14   8    1.74    0.67 
  -2  -9   8    3.15    1.09 
  -7  -1   8    0.09    0.45 
  -9   2   8    0.08    0.29 
   3 -19   9    0.33    0.46 
  -1 -12   9    1.05    0.81 
  -6  -4   9    0.21    0.58 
  -8  -1   9    0.00    0.35 
   1 -17  10    0.94    0.60 
  -2 -12  10    1.08    0.79 
  -7  -4  10    0.09    0.47 
  -9  -1  10    0.36    0.28 
   3 -22  11   -0.00    0.23 
   0 -17  11    0.23    0.52 
  -3 -12  11    0.03    0.68 
  -6  -7  11    1.24    0.64 
  -8  -4  11    0.90    0.46 
 -10  -1  11    0.19    0.17 
   2 -22  12   -0.05    0.41 
  -1 -17  12    0.70    0.65 
  -2 -15  12    0.08    0.58 
  -4 -12  12    1.22    0.79 
  -7  -7  12   -0.03    0.45 
  -9  -4  12    0.33    0.24 
   0 -20  13   -0.15    0.44 
  -3 -15  13   -0.13    0.62 
  -5 -12  13    1.26    0.69 
  -8  -7  13   -0.07    0.40 
 -10  -4  13    0.35    0.20 
  -1 -20  14   -0.03    0.52 
  -4 -15  14    0.29    0.60 
  -6 -12  14    0.58    0.57 
  -9  -7  14   -0.08    0.28 
  -2 -20  15   -0.07    0.45 
  -5 -15  15    0.12    0.51 
  -7 -12  15    0.61    0.47 
  -1 -23  16    0.43    0.30 
  -3 -20  16   -0.29    0.39 
  -4 -18  16   -0.25    0.39 
  -6 -15  16   -0.16    0.34 
  -8 -12  16   -0.04    0.21 
  -2 -23  17    0.19    0.25 
  -4 -20  17   -0.33    0.25 
  -5 -18  17    0.08    0.28 
  -7 -15  17   -0.23    0.25 
   6  17 -18    0.62    0.26 
   5  19 -18    0.04    0.11 
   3  22 -18   -0.01    0.21 
   7  14 -17    0.06    0.24 
   4  19 -17   -0.22    0.25 
   2  22 -17    0.14    0.27 
   9   9 -16   -0.22    0.25 
   8  11 -16    0.61    0.32 
   6  14 -16   -0.06    0.30 
   5  16 -16    0.09    0.37 
   3  19 -16    0.72    0.48 
   0  24 -16    0.34    0.18 
   7  11 -15    0.97    0.48 
   4  16 -15    0.63    0.42 
   1  21 -15    0.22    0.29 
  -1  24 -15    0.40    0.21 
   9   6 -14    0.33    0.30 
   8   8 -14    0.04    0.13 
   5  13 -14    0.35    0.43 
   3  16 -14    0.68    0.46 
   0  21 -14    0.48    0.32 
  -2  24 -14   -0.11    0.29 
  10   3 -13    0.25    0.18 
   7   8 -13    0.10    0.39 
   4  13 -13    0.51    0.60 
   1  18 -13    0.13    0.51 
  -1  21 -13   -0.09    0.43 
  -3  24 -13   -0.11    0.13 
   9   3 -12    0.49    0.41 
   8   5 -12    0.13    0.37 
   5  10 -12    0.36    0.52 
   0  18 -12    0.11    0.59 
  -2  21 -12    0.23    0.41 
  10   0 -11    0.12    0.28 
   7   5 -11    1.29    0.62 
   4  10 -11    0.60    0.73 
   1  15 -11    0.73    0.69 
  -1  18 -11    1.79    0.65 
   9   0 -10    0.09    0.25 
   5   7 -10    0.58    0.62 
   2  12 -10    0.75    0.73 
   0  15 -10    1.48    0.70 
   7   2  -9    2.55    0.62 
   4   7  -9    0.99    0.77 
   1  12  -9    2.72    0.95 
   9  -3  -8    1.20    0.41 
   5   4  -8    2.61    0.84 
   0  12  -8    4.31    0.99 
   7  -1  -7    1.05    0.53 
   4   4  -7    3.37    0.91 
   1   9  -7   17.14    1.45 
   9  -6  -6    0.33    0.27 
   4   1  -5   11.63    1.05 
   1   6  -5    9.29    1.24 
   4  -2  -3   14.27    0.82 
   7 -15   2    0.97    0.25 
   2  -8   3    7.03    0.77 
  -1  -3   3   64.43    1.76 
   4 -13   4    0.42    0.42 
   6 -18   5    1.29    0.37 
   1 -11   6   12.68    1.23 
  -2  -6   6    1.65    0.99 
   3 -16   7    0.04    0.46 
   0 -11   7   10.37    1.23 
  -3  -6   7    5.14    1.09 
   5 -21   8   -0.15    0.22 
  -4  -6   8    1.74    0.90 
   4 -21   9    0.22    0.30 
   0 -14   9    1.11    0.70 
  -3  -9   9    0.53    0.90 
  -5  -6   9    0.13    0.63 
   2 -19  10    1.34    0.55 
  -1 -14  10    1.83    0.87 
  -4  -9  10    3.60    0.93 
  -6  -6  10    0.15    0.54 
   1 -19  11    0.43    0.55 
  -2 -14  11    1.08    0.67 
  -5  -9  11    0.41    0.65 
  -7  -6  11    0.35    0.53 
   3 -24  12   -0.04    0.19 
   0 -19  12    1.51    0.55 
  -3 -14  12    0.58    0.69 
  -6  -9  12   -0.10    0.62 
  -8  -6  12    0.48    0.41 
 -10  -3  12    0.10    0.20 
   2 -24  13    0.06    0.30 
   1 -22  13   -0.01    0.30 
  -1 -19  13    1.22    0.61 
  -2 -17  13   -0.09    0.58 
  -4 -14  13    0.53    0.62 
  -7  -9  13    0.66    0.59 
  -9  -6  13    0.03    0.30 
   1 -24  14    0.21    0.31 
   0 -22  14   -0.05    0.33 
  -3 -17  14    1.63    0.67 
  -5 -14  14    0.63    0.60 
  -8  -9  14    0.06    0.40 
  -1 -22  15   -0.29    0.27 
  -4 -17  15    0.26    0.53 
  -6 -14  15    1.19    0.60 
  -9  -9  15    0.29    0.27 
  -2 -22  16   -0.28    0.35 
  -5 -17  16    0.08    0.38 
  -7 -14  16    0.05    0.25 
  -3 -22  17    0.03    0.25 
   4  21 -18    0.43    0.35 
   8  13 -17    0.08    0.25 
   6  16 -17    0.62    0.28 
   5  18 -17    0.43    0.27 
   3  21 -17    0.02    0.30 
   7  13 -16    0.15    0.22 
   4  18 -16    0.48    0.44 
   2  21 -16    0.27    0.27 
   9   8 -15   -0.28    0.28 
   6  13 -15   -0.06    0.30 
   5  15 -15    0.95    0.49 
   0  23 -15   -0.04    0.18 
   7  10 -14    0.52    0.38 
   4  15 -14    0.67    0.45 
   2  18 -14    0.15    0.48 
  -1  23 -14    0.19    0.21 
   9   5 -13    0.46    0.37 
   6  10 -13   -0.14    0.47 
   3  15 -13    0.15    0.56 
   0  20 -13    0.29    0.40 
  -2  23 -13    0.09    0.14 
   7   7 -12    0.04    0.43 
   4  12 -12    1.33    0.70 
   2  15 -12   -0.00    0.57 
  -1  20 -12    0.32    0.44 
  -3  23 -12    0.12    0.21 
   6   7 -11    2.92    0.79 
   3  12 -11    0.15    0.62 
   0  17 -11    0.29    0.59 
  -2  20 -11    1.28    0.55 
  -4  23 -11    0.08    0.15 
   8   2 -10    0.28    0.48 
   4   9 -10    1.25    0.73 
  -1  17 -10    0.53    0.59 
  -3  20 -10    0.30    0.33 
  -5  23 -10   -0.14    0.26 
  10  -3  -9    0.21    0.23 
   6   4  -9    0.13    0.49 
   3   9  -9    0.86    0.77 
  -2  17  -9    0.71    0.56 
  -4  20  -9    0.08    0.30 
   8  -1  -8    0.60    0.43 
   2   9  -8    3.35    1.07 
  -1  14  -8    2.89    0.78 
  -3  17  -8    1.83    0.55 
  -5  20  -8    0.60    0.26 
  10  -6  -7    0.10    0.15 
   6   1  -7    1.73    0.62 
  -2  14  -7    1.69    0.64 
  -4  17  -7    0.66    0.41 
  -6  20  -7    0.23    0.11 
   5   1  -6    1.21    0.70 
   2   6  -6    2.64    1.02 
  -3  14  -6    0.22    0.50 
  -5  17  -6    0.89    0.37 
  -7  20  -6    0.14    0.14 
   7  -4  -5    0.96    0.42 
  -2  11  -5    2.40    0.80 
  -4  14  -5    0.62    0.43 
  -6  17  -5    0.01    0.25 
   9  -9  -4    0.34    0.20 
   2   3  -4   74.61    2.05 
  -3  11  -4   13.49    0.97 
  -5  14  -4   -0.08    0.29 
  -7  17  -4    0.27    0.21 
   1   3  -3   56.64    1.65 
  -4  11  -3    0.57    0.41 
  -6  14  -3    0.70    0.29 
  -8  17  -3   -0.11    0.08 
  -5  11  -2    3.10    0.41 
  -7  14  -2    0.51    0.20 
  -6  11  -1    0.90    0.23 
  -8  14  -1    0.71    0.16 
   5 -10   1    6.84    0.40 
   6 -15   3    1.01    0.33 
   1  -8   4    4.40    0.88 
  -2  -3   4   85.74    2.19 
   7 -20   5    0.33    0.16 
   3 -13   5    5.39    0.76 
  -3  -3   5   14.70    1.26 
   5 -18   6    0.77    0.36 
  -4  -3   6    7.83    1.07 
   4 -18   7    1.92    0.50 
  -5  -3   7    0.62    0.72 
   2 -16   8    2.43    0.67 
  -1 -11   8   22.65    1.67 
  -6  -3   8    0.53    0.56 
  -8   0   8    0.75    0.38 
 -10   3   8    0.40    0.17 
   5 -23   9    0.02    0.15 
   1 -16   9    2.98    0.77 
  -2 -11   9    1.10    0.91 
  -7  -3   9    1.17    0.54 
  -9   0   9    0.33    0.33 
   4 -23  10    0.24    0.19 
   3 -21  10    0.11    0.31 
   0 -16  10    2.28    0.78 
  -3 -11  10    1.10    0.76 
  -8  -3  10    0.35    0.44 
 -10   0  10    0.14    0.21 
   2 -21  11    0.15    0.46 
  -1 -16  11    0.22    0.63 
  -4 -11  11    0.87    0.83 
  -9  -3  11    0.23    0.27 
   1 -21  12    0.60    0.43 
  -2 -16  12    0.10    0.56 
  -5 -11  12    0.78    0.72 
  -7  -8  12   -0.28    0.51 
   0 -21  13    0.14    0.39 
  -3 -16  13    0.34    0.56 
  -6 -11  13    0.55    0.65 
  -8  -8  13   -0.02    0.38 
  -1 -21  14    0.33    0.36 
  -2 -19  14    1.06    0.62 
  -4 -16  14    0.42    0.55 
  -7 -11  14    0.35    0.46 
  -9  -8  14    0.15    0.28 
   0 -24  15    0.06    0.13 
  -2 -21  15    0.43    0.37 
  -3 -19  15    0.70    0.48 
  -5 -16  15    0.13    0.45 
  -8 -11  15    0.01    0.31 
  -1 -24  16   -0.16    0.24 
  -3 -21  16   -0.13    0.34 
  -4 -19  16    0.44    0.39 
  -6 -16  16    0.48    0.24 
  -4 -21  17    0.07    0.09 
  -5 -19  17    0.44    0.24 
  -7 -16  17    0.23    0.22 
   7  15 -17   -0.05    0.21 
   4  20 -17   -0.36    0.33 
   2  23 -17   -0.09    0.11 
   6  15 -16   -0.11    0.25 
   3  20 -16   -0.04    0.25 
   1  23 -16    0.14    0.13 
   8  10 -15    0.54    0.23 
   7  12 -15    0.34    0.31 
   4  17 -15    0.49    0.46 
   2  20 -15   -0.02    0.32 
   9   7 -14    0.34    0.21 
   6  12 -14    0.30    0.46 
   3  17 -14    1.87    0.53 
   1  20 -14    0.18    0.40 
   8   7 -13   -0.06    0.28 
   5  12 -13    1.34    0.60 
   4  14 -13    0.60    0.52 
   2  17 -13    0.16    0.55 
   6   9 -12    0.15    0.49 
   3  14 -12    0.57    0.62 
   1  17 -12    0.27    0.57 
   8   4 -11    1.56    0.55 
   5   9 -11    1.03    0.65 
   2  14 -11    0.08    0.63 
  -3  22 -11    0.40    0.31 
  10  -1 -10    0.11    0.21 
   7   4 -10    0.08    0.46 
   1  14 -10    1.52    0.77 
   9  -1  -9    0.23    0.26 
   5   6  -9    0.15    0.67 
   2  11  -9    0.67    0.79 
   0  14  -9    1.00    0.67 
   7   1  -8    0.43    0.49 
   4   6  -8    2.44    0.90 
   1  11  -8   21.26    1.63 
   0  11  -7   13.03    1.35 
   8  -4  -6    0.07    0.33 
  -1  11  -6   11.14    1.18 
   3   3  -5   20.08    1.35 
   5  -2  -4   11.67    0.87 
  -1   8  -4    3.04    0.84 
   7  -7  -3    1.76    0.33 
  -2   8  -3    9.47    0.83 
  -3   8  -2    7.76    0.65 
   8 -17   2    0.25    0.13 
   5 -15   4    0.09    0.32 
  -4   0   4   10.89    0.91 
   0  -8   5    4.13    0.94 
  -5   0   5    2.62    0.77 
   6 -20   6    0.64    0.29 
   2 -13   6    4.79    0.85 
  -1  -8   6   30.19    1.72 
  -6   0   6    0.67    0.50 
  -8   3   6    0.60    0.33 
 -10   6   6    0.33    0.17 
   5 -20   7    0.19    0.29 
   1 -13   7    7.50    1.07 
  -2  -8   7   16.57    1.53 
  -7   0   7    4.89    0.72 
  -9   3   7   -0.05    0.27 
   4 -20   8    0.39    0.30 
   3 -18   8    0.53    0.50 
   0 -13   8    2.65    0.92 
  -3  -8   8   19.24    1.62 
   2 -18   9    0.05    0.43 
  -1 -13   9    3.78    0.92 
  -4  -8   9    1.16    0.84 
  -6  -5   9    0.38    0.53 
   1 -18  10    0.75    0.55 
  -2 -13  10    0.40    0.66 
  -5  -8  10    0.80    0.69 
  -7  -5  10    1.03    0.56 
  -9  -2  10    0.35    0.23 
   3 -23  11    0.65    0.25 
   0 -18  11   -0.01    0.51 
  -3 -13  11    1.39    0.75 
  -6  -8  11    1.85    0.71 
  -8  -5  11    1.35    0.49 
   2 -23  12    0.35    0.36 
  -1 -18  12    0.15    0.56 
  -4 -13  12    0.76    0.63 
  -9  -5  12    0.36    0.30 
   1 -23  13    0.10    0.37 
  -2 -18  13    0.00    0.56 
  -5 -13  13    0.69    0.61 
  -7 -10  13    0.55    0.51 
   0 -23  14   -0.05    0.23 
  -3 -18  14   -0.01    0.41 
  -6 -13  14    0.24    0.54 
  -8 -10  14    0.11    0.40 
  -1 -23  15    0.43    0.30 
  -4 -18  15    0.07    0.37 
  -6 -15  15    0.82    0.46 
  -2 -23  16    0.50    0.31 
  -5 -18  16    0.48    0.34 
  -7 -15  16    0.03    0.23 
  -8 -13  16   -0.01    0.22 
  -5 -20  17    0.24    0.16 
  -6 -18  17    0.42    0.25 
   6  17 -17   -0.19    0.29 
   5  19 -17    0.45    0.28 
   3  22 -17    0.03    0.32 
   7  14 -16    0.22    0.19 
   5  17 -16    0.14    0.14 
   4  19 -16   -0.10    0.24 
   2  22 -16    0.15    0.18 
   9   9 -15   -0.19    0.32 
   6  14 -15    2.01    0.51 
   3  19 -15    0.53    0.41 
   1  22 -15    0.17    0.13 
   8   9 -14    0.39    0.25 
   5  14 -14    0.60    0.44 
   2  19 -14    1.12    0.62 
  10   4 -13    0.44    0.25 
   7   9 -13    1.30    0.39 
   6  11 -13    0.16    0.49 
   3  16 -13   -0.11    0.43 
   1  19 -13    0.36    0.47 
  -1  22 -13    0.43    0.33 
   9   4 -12    0.36    0.40 
   8   6 -12    0.31    0.35 
   5  11 -12    0.68    0.56 
   2  16 -12    0.01    0.51 
   0  19 -12    0.65    0.49 
  -2  22 -12    0.07    0.23 
   7   6 -11    0.47    0.58 
   4  11 -11    1.23    0.75 
   1  16 -11   -0.00    0.58 
  -1  19 -11    0.26    0.53 
   9   1 -10    0.66    0.35 
   6   6 -10    0.40    0.53 
   3  11 -10    0.81    0.70 
   0  16 -10    1.62    0.76 
  -2  19 -10    0.77    0.53 
  -4  22 -10    0.10    0.21 
   8   1  -9   -0.13    0.45 
   4   8  -9    2.89    0.86 
  -1  16  -9    3.01    0.81 
  -3  19  -9   -0.06    0.38 
  -5  22  -9    0.51    0.27 
  10  -4  -8    0.32    0.22 
   6   3  -8    0.94    0.58 
   3   8  -8   21.60    1.65 
  -2  16  -8    1.40    0.63 
  -4  19  -8    0.28    0.32 
  -6  22  -8    0.47    0.16 
   9  -4  -7    0.25    0.30 
   5   3  -7    2.24    0.79 
   2   8  -7   17.36    1.43 
  -3  16  -7    0.15    0.47 
  -5  19  -7    0.15    0.27 
   7  -2  -6    1.61    0.51 
   4   3  -6    6.78    0.96 
   1   8  -6   22.78    1.54 
  -4  16  -6   -0.02    0.36 
  -6  19  -6    0.13    0.08 
  10  -9  -5    0.32    0.19 
   6  -2  -5    1.83    0.52 
   0   8  -5    5.71    1.00 
  -4   8  -1    3.44    0.42 
  -1   0   1   56.75    0.99 
   4 -10   2    2.61    0.46 
  -2   0   2   18.94    0.86 
   7 -17   3    0.48    0.19 
   3 -10   3   10.65    0.85 
  -3   0   3   19.04    1.04 
   2 -10   4    0.37    0.59 
  -6   3   4    1.99    0.48 
   4 -15   5    2.65    0.59 
  -2  -5   5   91.19    2.57 
  -7   3   5    0.64    0.37 
  -9   6   5   -0.05    0.17 
   3 -15   6    0.51    0.48 
   0 -10   6   18.85    1.41 
  -3  -5   6    7.07    1.09 
   6 -22   7    0.24    0.12 
   2 -15   7    0.68    0.58 
  -1 -10   7    1.64    0.94 
  -4  -5   7    7.85    1.21 
   5 -22   8    0.05    0.15 
   1 -15   8    2.43    0.73 
  -2 -10   8    3.78    1.08 
  -5  -5   8    6.11    0.97 
  -7  -2   8    0.45    0.49 
   4 -22   9    0.12    0.21 
   3 -20   9    0.44    0.40 
   0 -15   9   -0.09    0.67 
  -3 -10   9    4.94    1.10 
  -8  -2   9    0.59    0.40 
 -10   1   9    0.75    0.24 
   3 -22  10   -0.09    0.23 
   2 -20  10    0.18    0.47 
  -1 -15  10    0.73    0.69 
  -4 -10  10    0.61    0.69 
   2 -22  11   -0.04    0.35 
   1 -20  11    0.57    0.49 
  -2 -15  11    1.39    0.67 
  -5 -10  11    0.46    0.63 
  -7  -7  11    0.42    0.53 
   1 -22  12    0.35    0.37 
   0 -20  12   -0.04    0.41 
  -3 -15  12    0.56    0.61 
  -6 -10  12    0.21    0.56 
  -8  -7  12    0.08    0.39 
 -10  -4  12    0.14    0.14 
   0 -22  13   -0.18    0.32 
  -1 -20  13    0.53    0.51 
  -4 -15  13    0.10    0.51 
  -6 -12  13    0.15    0.54 
  -9  -7  13    0.13    0.31 
  -1 -22  14   -0.03    0.17 
  -2 -20  14    0.32    0.47 
  -4 -17  14    0.06    0.50 
  -5 -15  14    0.43    0.53 
  -7 -12  14    0.15    0.48 
  -9  -9  14    0.19    0.29 
  -2 -22  15    0.15    0.30 
  -3 -20  15    0.32    0.39 
  -5 -17  15    0.03    0.33 
  -8 -12  15    0.06    0.24 
  -3 -22  16    0.18    0.26 
  -4 -20  16    0.10    0.21 
  -8 -14  16    0.50    0.24 
   7  16 -17    0.04    0.12 
   4  21 -17    0.96    0.47 
   6  16 -16    0.15    0.19 
   3  21 -16    0.26    0.22 
   1  24 -16    0.11    0.12 
   8  11 -15    0.43    0.36 
   7  13 -15   -0.33    0.26 
   5  16 -15   -0.15    0.32 
   4  18 -15    0.17    0.36 
   2  21 -15    0.03    0.20 
   0  24 -15    0.26    0.18 
   7  11 -14    0.55    0.36 
   6  13 -14    0.06    0.35 
   4  16 -14   -0.16    0.43 
   3  18 -14   -0.42    0.40 
   1  21 -14    0.48    0.39 
  -1  24 -14    0.80    0.30 
   9   6 -13    0.18    0.30 
   8   8 -13    0.43    0.25 
   5  13 -13    0.44    0.44 
   2  18 -13    0.21    0.49 
   0  21 -13    0.22    0.36 
  -2  24 -13    0.05    0.30 
   4  13 -12    0.54    0.47 
   1  18 -12    0.18    0.47 
  -1  21 -12    0.26    0.41 
  -3  24 -12   -0.06    0.15 
  10   1 -11    0.12    0.24 
   9   3 -11    0.03    0.38 
   6   8 -11    1.46    0.73 
   3  13 -11    0.94    0.69 
   0  18 -11    0.33    0.52 
  -2  21 -11    0.32    0.43 
   8   3 -10    0.19    0.44 
   5   8 -10    1.60    0.70 
   2  13 -10   -0.02    0.63 
  -1  18 -10    1.07    0.57 
  -3  21 -10    0.05    0.23 
   7   3  -9    0.93    0.51 
   1  13  -9    0.85    0.75 
  -4  21  -9   -0.13    0.12 
   9  -2  -8    0.39    0.31 
   0  13  -8    0.25    0.67 
   8  -2  -7   -0.06    0.34 
   4   5  -7    7.37    1.08 
  -1  13  -7    9.58    1.13 
   3   5  -6    1.48    0.82 
  -2  13  -6    4.48    0.80 
   5   0  -5    2.82    0.71 
   2   5  -5   88.82    2.54 
  -3  13  -5    3.29    0.70 
  -5  16  -5    0.45    0.35 
  -7  19  -5    0.13    0.14 
   8  -7  -4    0.95    0.33 
   4   0  -4   13.48    0.97 
  -6  16  -4    1.72    0.40 
   3   0  -3   18.18    1.06 
   0   5  -3    4.54    0.82 
   2   0  -2   19.35    0.86 
   2  -5   1  158.53    1.79 
   1  -5   2    4.06    0.68 
   0  -5   3    2.44    0.77 
  -5   3   3    8.67    0.70 
   6 -17   4    0.75    0.29 
  -1  -5   4    4.32    1.00 
  -8   6   4    0.02    0.22 
 -10   9   4    0.46    0.14 
   5 -17   5    0.25    0.28 
   1 -10   5    9.77    1.03 
   4 -17   6    0.77    0.44 
  -5  -2   6    4.19    0.87 
   3 -17   7    2.27    0.60 
  -6  -2   7    0.83    0.61 
  -8   1   7    1.74    0.48 
 -10   4   7    0.87    0.21 
   2 -17   8    0.42    0.47 
  -1 -12   8    2.22    0.91 
  -4  -7   8    0.84    0.81 
  -9   1   8    0.65    0.34 
   1 -17   9    0.29    0.53 
  -2 -12   9    0.11    0.71 
  -5  -7   9    2.43    0.87 
  -7  -4   9    0.85    0.53 
   4 -24  10   -0.02    0.09 
   0 -17  10    0.18    0.55 
  -3 -12  10    0.05    0.62 
  -6  -7  10    1.31    0.63 
  -8  -4  10    0.40    0.40 
 -10  -1  10    0.31    0.15 
   3 -24  11    0.20    0.15 
  -1 -17  11    0.52    0.63 
  -4 -12  11    1.32    0.76 
  -6  -9  11    3.86    0.83 
  -9  -4  11    0.90    0.30 
   2 -24  12    0.31    0.29 
  -1 -19  12    0.90    0.56 
  -2 -17  12    0.08    0.57 
  -4 -14  12    0.39    0.59 
  -5 -12  12    2.93    0.82 
  -7  -9  12    0.22    0.54 
  -9  -6  12   -0.03    0.28 
   1 -24  13   -0.03    0.29 
  -2 -19  13    0.16    0.54 
  -3 -17  13    0.11    0.47 
  -5 -14  13   -0.06    0.52 
  -8  -9  13    0.06    0.38 
   0 -24  14    0.37    0.23 
  -3 -19  14    1.63    0.54 
  -6 -14  14   -0.00    0.51 
  -8 -11  14    0.83    0.41 
  -1 -24  15    0.13    0.27 
  -4 -19  15    0.34    0.38 
  -6 -16  15    1.00    0.36 
  -7 -14  15   -0.22    0.30 
  -4 -21  16    0.52    0.33 
  -5 -19  16   -0.13    0.14 
  -7 -16  16    0.26    0.20 
   6  18 -17   -0.09    0.36 
   5  20 -17    0.34    0.25 
   8  13 -16   -0.03    0.31 
   7  15 -16    0.05    0.18 
   5  18 -16    0.84    0.32 
   2  23 -16   -0.14    0.15 
   9  10 -15    0.25    0.37 
   6  15 -15    0.27    0.28 
   3  20 -15    0.17    0.29 
   8  10 -14    0.21    0.19 
   5  15 -14    0.57    0.44 
   2  20 -14    0.33    0.40 
   0  23 -14    0.42    0.26 
   7  10 -13    0.95    0.44 
   4  15 -13    0.22    0.41 
   1  20 -13    0.62    0.45 
  -1  23 -13   -0.10    0.18 
  10   3 -12    0.14    0.11 
   9   5 -12    0.41    0.35 
   6  10 -12    0.34    0.51 
   3  15 -12   -0.05    0.45 
   0  20 -12   -0.03    0.37 
  -2  23 -12    0.83    0.28 
   8   5 -11    0.69    0.44 
   5  10 -11    0.74    0.59 
   2  15 -11    1.12    0.68 
  -3  23 -11    0.10    0.26 
   7   5 -10    0.68    0.54 
   4  10 -10    1.54    0.75 
   1  15 -10    0.74    0.75 
  10  -2  -9    0.16    0.23 
   9   0  -9    0.33    0.26 
   6   5  -9    0.77    0.55 
   3  10  -9    4.05    1.02 
   0  15  -9    0.31    0.66 
  -2  18  -9    0.13    0.48 
   8   0  -8    0.69    0.48 
   5   5  -8    5.72    0.92 
   2  10  -8    4.36    1.10 
  -1  15  -8    2.06    0.75 
  -3  18  -8    0.12    0.39 
   7   0  -7    5.07    0.73 
   1  10  -7    4.49    1.06 
  -4  18  -7    0.75    0.39 
  -6  21  -7    0.64    0.20 
  10  -7  -6    0.29    0.16 
   6   0  -6    1.05    0.52 
   0  10  -6   17.73    1.38 
   9  -7  -5    2.32    0.37 
  -1  10  -5    8.07    1.02 
  -2  10  -4    0.49    0.63 
  -4  13  -4    0.26    0.40 
  -5  13  -3    1.71    0.39 
  -7  16  -3    0.18    0.15 
  -1   5  -2    7.67    0.71 
   4 -12   3    2.27    0.48 
  -7   6   3    2.07    0.33 
   7 -19   4    0.20    0.12 
   3 -12   4    2.62    0.64 
   6 -19   5    0.01    0.26 
   2 -12   5    4.97    0.82 
  -1  -7   5   37.65    1.83 
  -4  -2   5    6.59    0.93 
   5 -19   6    0.29    0.31 
   1 -12   6   28.95    1.65 
  -2  -7   6   18.62    1.44 
  -7   1   6    0.67    0.45 
  -9   4   6    0.72    0.31 
   4 -19   7    1.09    0.43 
   0 -12   7    2.29    0.91 
  -3  -7   7   36.29    1.93 
   3 -19   8    0.93    0.47 
  -6  -4   8    1.90    0.68 
  -8  -1   8    0.35    0.38 
   2 -19   9    0.34    0.44 
  -1 -14   9    4.15    0.94 
  -4  -9   9    1.09    0.78 
   2 -21  10    0.30    0.36 
   1 -19  10    0.17    0.46 
  -2 -14  10    0.35    0.61 
  -5  -9  10    5.11    0.95 
  -7  -6  10    1.19    0.58 
   1 -21  11    0.38    0.33 
   0 -19  11    1.14    0.52 
  -3 -14  11    0.47    0.65 
  -5 -11  11    0.85    0.63 
  -8  -6  11    0.26    0.35 
 -10  -3  11    0.07    0.10 
   0 -21  12    0.05    0.39 
  -3 -16  12    0.81    0.62 
  -6 -11  12    0.77    0.63 
  -8  -8  12    0.27    0.36 
  -1 -21  13    0.74    0.38 
  -4 -16  13    0.28    0.47 
  -7 -11  13    0.44    0.46 
  -9  -8  13    0.10    0.27 
  -1 -23  14    0.55    0.31 
  -2 -21  14    0.12    0.32 
  -4 -18  14    0.62    0.47 
  -5 -16  14    0.32    0.53 
  -7 -13  14    0.15    0.35 
  -2 -23  15    0.10    0.22 
  -3 -21  15    0.31    0.30 
  -5 -18  15    0.02    0.22 
  -8 -13  15    0.23    0.21 
  -3 -23  16    0.08    0.20 
  -5 -20  16    0.51    0.25 
  -6 -18  16    0.43    0.31 
   6  17 -16   -0.36    0.27 
   5  19 -16   -0.03    0.21 
   3  22 -16    0.23    0.31 
   5  17 -15    0.17    0.30 
   2  22 -15    0.62    0.29 
   7  12 -14    0.36    0.32 
   6  14 -14    0.30    0.27 
   4  17 -14    0.83    0.51 
   1  22 -14    0.12    0.21 
   9   7 -13   -0.07    0.16 
   6  12 -13    0.54    0.48 
   5  14 -13   -0.05    0.40 
   3  17 -13    1.42    0.49 
   0  22 -13    0.18    0.30 
   8   7 -12    0.88    0.37 
   5  12 -12    5.33    0.90 
   2  17 -12    0.75    0.57 
  -1  22 -12    0.13    0.27 
   7   7 -11    0.52    0.51 
   4  12 -11    0.45    0.62 
   1  17 -11    0.25    0.62 
  -1  20 -11    0.22    0.42 
  10   0 -10    0.10    0.24 
   9   2 -10    0.26    0.35 
   6   7 -10    1.24    0.68 
   3  12 -10    1.24    0.70 
   0  17 -10    0.43    0.59 
  -2  20 -10    0.14    0.45 
  -4  23 -10    0.36    0.23 
   8   2  -9    0.27    0.45 
   5   7  -9    3.29    0.83 
   2  12  -9    0.42    0.69 
  -1  17  -9    0.00    0.47 
  -3  20  -9    0.69    0.35 
   7   2  -8    0.99    0.51 
   4   7  -8    0.87    0.79 
   1  12  -8    1.00    0.93 
  -4  20  -8    0.10    0.26 
  10  -5  -7    0.01    0.15 
   6   2  -7    1.14    0.55 
   3   7  -7   37.89    1.98 
   0  12  -7    0.28    0.77 
  -2  15  -7    0.71    0.59 
   9  -5  -6    0.14    0.26 
   5   2  -6    2.15    0.75 
   2   7  -6   18.48    1.49 
  -3  15  -6    0.47    0.45 
  -5  18  -6    0.79    0.33 
   8  -5  -5    0.09    0.30 
   4   2  -5    8.19    0.98 
   1   7  -5   49.24    2.01 
  -6  18  -5    1.40    0.30 
   7  -5  -4    3.23    0.47 
   6  -5  -3    2.40    0.44 
  -3  10  -3   10.02    0.85 
   5  -5  -2    4.80    0.42 
   4  -5  -1    1.68    0.26 
   6 -12   1    0.56    0.20 
   5 -12   2    0.40    0.32 
  -4   3   2    1.51    0.46 
  -9   9   3    0.22    0.10 
   0  -7   4    0.48    0.90 
  -3  -2   4   14.73    1.10 
   3 -14   5    0.65    0.47 
  -6   1   5    0.66    0.47 
  -8   4   5    0.46    0.31 
 -10   7   5    0.36    0.17 
   6 -21   6    0.06    0.14 
   2 -14   6    2.73    0.70 
  -4  -4   6    3.45    0.99 
   5 -21   7   -0.08    0.22 
   1 -14   7    4.44    0.89 
  -2  -9   7    2.65    1.04 
  -5  -4   7    1.38    0.70 
  -7  -1   7    1.70    0.60 
  -9   2   7    0.39    0.30 
   5 -23   8    0.24    0.13 
   4 -21   8    0.20    0.25 
   0 -14   8    4.46    0.90 
  -3  -9   8    0.99    0.93 
  -5  -6   8    6.01    0.99 
 -10   2   8    0.15    0.13 
   4 -23   9    0.00    0.10 
   3 -21   9    0.09    0.35 
   0 -16   9    2.91    0.77 
  -3 -11   9    1.25    0.80 
  -6  -6   9    0.02    0.56 
  -8  -3   9    1.42    0.50 
   3 -23  10    0.48    0.20 
  -1 -16  10    2.33    0.79 
  -4 -11  10    0.40    0.66 
  -6  -8  10    0.68    0.62 
  -9  -3  10    2.03    0.43 
   2 -23  11    0.12    0.35 
  -1 -18  11    1.66    0.69 
  -2 -16  11    0.06    0.50 
  -4 -13  11    0.29    0.68 
  -7  -8  11    0.73    0.57 
  -9  -5  11    0.44    0.28 
   2 -25  12    0.21    0.23 
   1 -23  12    0.48    0.36 
  -2 -18  12   -0.06    0.59 
  -5 -13  12   -0.05    0.53 
  -7 -10  12    0.68    0.54 
   1 -25  13    0.43    0.32 
   0 -23  13    0.05    0.14 
  -2 -20  13    0.43    0.52 
  -3 -18  13    0.19    0.40 
  -5 -15  13    1.19    0.64 
  -6 -13  13   -0.07    0.49 
  -8 -10  13    0.50    0.45 
  -3 -20  14    0.12    0.40 
  -6 -15  14   -0.04    0.46 
  -8 -12  14   -0.17    0.34 
  -9 -10  14    0.24    0.18 
  -3 -22  15    0.28    0.33 
  -4 -20  15    0.55    0.36 
  -7 -15  15    0.56    0.28 
  -4 -22  16   -0.32    0.26 
   8  14 -16    0.84    0.33 
   7  16 -16   -0.01    0.17 
   4  21 -16    0.97    0.44 
   7  14 -15   -0.02    0.22 
   6  16 -15    0.46    0.24 
   4  19 -15    0.41    0.30 
   3  21 -15    0.07    0.26 
   9   9 -14   -0.24    0.32 
   8  11 -14    0.94    0.40 
   5  16 -14    0.56    0.39 
   3  19 -14    1.96    0.60 
   2  21 -14    0.18    0.27 
   0  24 -14    0.33    0.20 
   8   9 -13   -0.08    0.16 
   7  11 -13    0.37    0.34 
   4  16 -13    0.26    0.42 
   2  19 -13    0.24    0.47 
  10   4 -12    0.17    0.17 
   7   9 -12    0.23    0.32 
   6  11 -12    0.53    0.53 
   4  14 -12    0.24    0.53 
   3  16 -12    1.03    0.53 
   1  19 -12    1.01    0.52 
  10   2 -11    0.38    0.26 
   9   4 -11    0.44    0.41 
   6   9 -11    3.62    0.79 
   3  14 -11    0.15    0.63 
   0  19 -11    0.13    0.50 
  -2  22 -11   -0.15    0.36 
   8   4 -10    0.55    0.47 
   5   9 -10    4.61    0.93 
   2  14 -10    0.95    0.68 
  -1  19 -10   -0.01    0.46 
  -3  22 -10    0.60    0.35 
   7   4  -9    0.60    0.50 
   4   9  -9    1.63    0.74 
   1  14  -9    3.59    0.98 
  10  -3  -8    0.14    0.23 
   6   4  -8    1.40    0.60 
   3   9  -8    1.58    0.91 
   0  14  -8    2.30    0.78 
  -2  17  -8    0.51    0.56 
   9  -3  -7    0.05    0.28 
   5   4  -7    0.98    0.65 
   2   9  -7    4.17    1.10 
  -3  17  -7    0.38    0.49 
  -5  20  -7    0.21    0.23 
   8  -3  -6    1.14    0.39 
  -1  12  -6   21.90    1.49 
  -2  12  -5    2.79    0.83 
  -4  15  -5    2.69    0.57 
   3   2  -4    9.68    1.04 
   0   7  -4    1.38    0.97 
  -7  18  -4    0.11    0.19 
   2   2  -3   13.73    0.98 
  -6  13  -2    1.98    0.32 
  -8  16  -2    0.98    0.17 
  -2   5  -1  159.13    1.82 
   5 -14   3    2.63    0.44 
   1  -7   3   33.86    1.40 
  -2  -2   3   12.85    0.97 
   4 -14   4    1.59    0.49 
  -5   1   4    4.46    0.73 
   0  -9   5    4.02    0.92 
  -3  -4   5   16.57    1.35 
   3 -16   6    1.07    0.55 
  -1  -9   6   16.58    1.43 
  -6  -1   6    0.94    0.54 
   2 -16   7    0.56    0.53 
  -1 -11   7    2.81    1.00 
  -4  -6   7    5.24    1.16 
   2 -18   8    0.28    0.45 
   1 -16   8    0.14    0.49 
  -2 -11   8    0.57    0.86 
  -7  -3   8   -0.13    0.46 
  -9   0   8    0.44    0.33 
   1 -18   9    1.45    0.63 
  -2 -13   9    1.18    0.72 
  -5  -8   9    1.62    0.81 
   1 -20  10    0.51    0.43 
   0 -18  10    0.20    0.46 
  -3 -13  10    0.31    0.68 
  -8  -5  10   -0.25    0.42 
   0 -20  11    1.22    0.59 
  -3 -15  11    0.29    0.63 
  -6 -10  11    1.29    0.75 
  -8  -7  11    0.04    0.31 
   0 -22  12   -0.01    0.32 
  -1 -20  12    0.30    0.49 
  -4 -15  12    0.01    0.51 
  -6 -12  12    0.34    0.56 
  -9  -7  12    0.22    0.34 
   0 -24  13    0.43    0.23 
  -4 -17  13    1.72    0.67 
  -7 -12  13    0.69    0.51 
  -9  -9  13    0.21    0.30 
  -1 -24  14    0.01    0.18 
  -2 -22  14   -0.39    0.37 
  -4 -19  14    0.15    0.36 
  -7 -14  14   -0.01    0.33 
  -9 -11  14    0.68    0.34 
  -2 -24  15   -0.03    0.08 
  -5 -19  15   -0.14    0.23 
  -7 -16  15    0.34    0.22 
  -8 -14  15    0.17    0.17 
  -6 -19  16    0.22    0.18 
   6  18 -16    0.08    0.30 
   5  20 -16    0.06    0.09 
   3  23 -16   -0.11    0.19 
   8  13 -15   -0.08    0.30 
   7  15 -15    0.17    0.27 
   5  18 -15    0.33    0.31 
   4  20 -15   -0.09    0.12 
   2  23 -15    0.20    0.16 
   7  13 -14    0.59    0.33 
   4  18 -14    0.36    0.45 
   1  23 -14   -0.08    0.10 
   9   8 -13   -0.16    0.18 
   6  13 -13   -0.05    0.34 
   3  18 -13   -0.09    0.39 
   1  21 -13   -0.03    0.28 
   9   6 -12    0.30    0.36 
   8   8 -12    0.69    0.35 
   5  13 -12   -0.19    0.48 
   2  18 -12   -0.22    0.53 
  -2  24 -12    0.35    0.30 
   8   6 -11    0.55    0.41 
   4  13 -11    0.27    0.54 
   2  16 -11    0.53    0.59 
  -1  21 -11    0.06    0.43 
  -3  24 -11    0.00    0.07 
   7   6 -10    1.57    0.65 
   4  11 -10    0.51    0.70 
   1  16 -10    1.74    0.76 
  -4  24 -10   -0.10    0.15 
  10  -1  -9    0.20    0.23 
   3  11  -9    0.24    0.71 
   0  16  -9    1.50    0.69 
  -2  19  -9    0.62    0.53 
  -4  22  -9    0.16    0.15 
   9  -1  -8    0.88    0.36 
   5   6  -8    5.47    0.93 
   2  11  -8    1.03    0.83 
  -3  19  -8    0.86    0.48 
  -5  22  -8    0.44    0.25 
   8  -1  -7    1.12    0.48 
  -1  14  -7    7.08    1.03 
   4   4  -6    4.10    0.90 
   1   9  -6   17.94    1.46 
  -4  17  -6    1.65    0.51 
  -6  20  -6    0.40    0.15 
   7  -3  -5    1.45    0.46 
   3   4  -5   14.90    1.29 
   0   9  -5    5.81    1.00 
   6  -3  -4    1.65    0.47 
  -3  12  -4    0.39    0.55 
  -5  15  -4    0.07    0.31 
  -1   7  -3   30.95    1.36 
  -4  10  -2    1.25    0.46 
   7 -14   1    0.97    0.19 
   6 -14   2    0.23    0.22 
   2  -7   2    6.18    0.71 
  -1  -2   2    0.69    0.72 
  -6   6   2    2.91    0.35 
   5 -16   4    0.71    0.36 
   1  -9   4    1.41    0.77 
  -2  -4   4   81.87    2.29 
  -7   4   4    0.56    0.32 
  -9   7   4    0.35    0.15 
   4 -16   5    0.58    0.46 
  -5  -1   5    8.69    0.98 
   4 -18   6    0.50    0.41 
   0 -11   6    1.96    0.97 
  -3  -6   6    4.67    1.13 
  -8   2   6    0.37    0.35 
   4 -20   7    0.66    0.34 
   3 -18   7    0.23    0.50 
   0 -13   7    1.90    0.84 
  -6  -3   7    0.39    0.57 
  -8   0   7    0.80    0.42 
   3 -20   8    0.56    0.42 
  -1 -13   8   10.15    1.21 
  -4  -8   8    7.42    1.17 
  -6  -5   8    0.80    0.58 
   3 -22   9    0.38    0.30 
   2 -20   9    1.63    0.59 
  -1 -15   9    3.72    0.94 
  -4 -10   9    0.55    0.72 
  -7  -5   9    0.23    0.51 
  -9  -2   9   -0.01    0.21 
   3 -24  10    0.43    0.21 
   2 -22  10    0.13    0.43 
  -1 -17  10    1.26    0.70 
  -2 -15  10    1.07    0.65 
  -5 -10  10    0.41    0.62 
  -7  -7  10    0.07    0.49 
  -9  -4  10    0.82    0.32 
   2 -24  11    0.08    0.33 
   1 -22  11    0.66    0.39 
  -2 -17  11    0.20    0.55 
  -5 -12  11    1.18    0.71 
  -7  -9  11    0.29    0.50 
 -10  -4  11    0.40    0.22 
   1 -24  12    0.04    0.39 
  -2 -19  12    1.89    0.77 
  -3 -17  12    0.63    0.57 
  -5 -14  12    0.74    0.58 
  -8  -9  12    0.10    0.44 
 -10  -6  12    0.47    0.20 
  -2 -21  13    0.44    0.49 
  -3 -19  13    0.26    0.44 
  -5 -16  13   -0.01    0.59 
  -6 -14  13   -0.18    0.54 
  -8 -11  13    0.09    0.46 
  -2 -23  14    0.49    0.33 
  -3 -21  14    0.01    0.33 
  -6 -16  14    1.23    0.45 
  -8 -13  14    0.11    0.28 
  -3 -23  15    0.18    0.34 
  -4 -21  15   -0.21    0.16 
  -6 -18  15    0.50    0.27 
   6  19 -16    0.29    0.28 
   6  17 -15    0.18    0.26 
   3  22 -15    0.32    0.33 
   9  10 -14    0.56    0.43 
   8  12 -14   -0.26    0.30 
   6  15 -14    0.18    0.31 
   5  17 -14   -0.12    0.31 
   3  20 -14    0.45    0.38 
   2  22 -14    0.39    0.26 
   8  10 -13    0.62    0.28 
   5  15 -13    0.93    0.55 
   4  17 -13    1.24    0.54 
   2  20 -13    0.62    0.47 
  -1  25 -13   -0.33    0.27 
   7  10 -12    1.12    0.51 
   4  15 -12   -0.25    0.50 
   1  20 -12   -0.00    0.42 
  -1  23 -12    0.61    0.36 
  10   3 -11    0.50    0.23 
   7   8 -11    0.37    0.41 
   6  10 -11    1.04    0.61 
   3  15 -11    0.10    0.53 
   1  18 -11    1.68    0.66 
  -2  23 -11   -0.12    0.21 
  10   1 -10    0.30    0.28 
   9   3 -10    1.26    0.50 
   6   8 -10    0.26    0.58 
   3  13 -10    0.62    0.66 
   0  18 -10    0.30    0.59 
  -2  21 -10    0.24    0.43 
   9   1  -9    0.08    0.27 
   5   8  -9    0.58    0.72 
   2  13  -9    1.02    0.70 
  -1  18  -9    2.07    0.65 
  -3  21  -9   -0.10    0.29 
   8   1  -8    0.44    0.47 
   4   8  -8    6.42    1.06 
   1  13  -8    9.75    1.22 
  -1  16  -8   -0.04    0.60 
   7   1  -7    1.46    0.55 
   4   6  -7    4.74    1.02 
   1  11  -7    3.50    1.03 
  -2  16  -7    0.20    0.54 
  -4  19  -7    1.03    0.42 
   7  -1  -6    0.58    0.48 
   3   6  -6    4.43    1.00 
   0  11  -6    0.97    0.81 
  -2  14  -6    3.24    0.78 
   6  -1  -5    1.09    0.49 
  -3  14  -5    0.53    0.51 
  -5  17  -5    0.31    0.31 
  -7  20  -5    0.57    0.16 
  10 -10  -4    0.07    0.08 
   2   4  -4   83.07    2.34 
  -1   9  -4    1.81    0.79 
   5  -3  -3    9.10    0.71 
  -6  15  -3    0.92    0.33 
   9 -12  -2    0.24    0.09 
   1   2  -2    0.60    0.68 
   7 -16   2    0.40    0.19 
  -8   9   2    0.46    0.15 
   6 -16   3    0.21    0.24 
   2  -9   3    6.74    0.81 
  -4   1   3   18.44    0.96 
   6 -18   4    0.84    0.31 
   6 -20   5    0.67    0.28 
   5 -18   5   -0.00    0.30 
   1 -11   5    5.67    0.99 
  -2  -6   5   18.22    1.49 
  -7   2   5    1.27    0.43 
  -9   5   5    0.10    0.20 
   6 -22   6    0.13    0.11 
   5 -20   6    0.43    0.32 
   1 -13   6   22.15    1.51 
  -2  -8   6   14.29    1.44 
  -5  -3   6    2.00    0.82 
   5 -22   7   -0.03    0.14 
   1 -15   7    4.37    0.81 
  -3  -8   7    2.83    1.06 
  -5  -5   7    1.80    0.75 
 -10   3   7    0.15    0.11 
   4 -22   8    0.10    0.24 
   0 -15   8    0.12    0.58 
  -3 -10   8    2.48    1.01 
  -8  -2   8    2.44    0.55 
 -10   1   8    0.65    0.22 
   4 -24   9    0.04    0.14 
   0 -17   9    0.22    0.59 
  -3 -12   9    0.93    0.74 
  -6  -7   9    2.10    0.76 
  -8  -4   9    1.80    0.56 
   0 -19  10    0.07    0.53 
  -3 -14  10    0.69    0.69 
  -4 -12  10    0.04    0.69 
  -6  -9  10    0.58    0.67 
   0 -21  11    0.12    0.41 
  -1 -19  11    0.73    0.59 
  -3 -16  11    0.13    0.62 
  -4 -14  11    0.28    0.65 
  -6 -11  11    0.41    0.59 
  -9  -6  11    0.14    0.34 
   0 -23  12   -0.06    0.29 
  -1 -21  12    0.22    0.37 
  -4 -16  12    0.66    0.60 
  -6 -13  12    0.42    0.59 
  -7 -11  12    1.29    0.62 
  -9  -8  12    0.23    0.36 
   0 -25  13    0.03    0.15 
  -1 -23  13    0.31    0.23 
  -4 -18  13    0.31    0.46 
  -7 -13  13    1.17    0.58 
  -4 -20  14    0.29    0.36 
  -5 -18  14    0.23    0.41 
  -7 -15  14    0.04    0.34 
  -5 -20  15    0.07    0.22 
  -7 -17  15    0.02    0.23 
   8  14 -15    0.18    0.21 
   7  16 -15    0.75    0.30 
   5  19 -15    0.08    0.19 
   4  21 -15    0.79    0.38 
   2  24 -15   -0.07    0.13 
   7  14 -14    0.19    0.30 
   6  16 -14    0.45    0.32 
   4  19 -14    0.19    0.32 
   1  24 -14    0.14    0.28 
   7  12 -13    0.58    0.40 
   6  14 -13    0.38    0.34 
   3  19 -13    0.41    0.39 
   1  22 -13   -0.02    0.24 
  10   5 -12    0.14    0.21 
   9   7 -12    0.28    0.24 
   6  12 -12    0.35    0.52 
   5  14 -12    0.81    0.52 
   3  17 -12    0.59    0.38 
   2  19 -12    2.58    0.75 
   0  22 -12    0.16    0.32 
  -2  25 -12   -0.38    0.30 
   9   5 -11    0.63    0.40 
   8   7 -11    0.32    0.34 
   5  12 -11    1.71    0.70 
   2  17 -11    0.18    0.57 
   0  20 -11    1.00    0.53 
   8   5 -10   -0.01    0.42 
   5  10 -10    0.37    0.59 
   4  12 -10    0.07    0.62 
   2  15 -10    1.68    0.75 
  -1  20 -10    0.83    0.55 
  -3  23 -10    0.26    0.30 
   8   3  -9    0.62    0.50 
   7   5  -9    0.70    0.54 
   4  10  -9    1.51    0.78 
   1  15  -9    4.33    1.00 
  -4  23  -9    0.07    0.20 
   7   3  -8    0.25    0.46 
   3  10  -8    1.98    0.92 
  -2  18  -8    0.14    0.51 
  -4  21  -8    0.19    0.19 
   6   3  -7    0.56    0.52 
   3   8  -7    3.49    1.06 
   0  13  -7    2.75    0.93 
   6   1  -6    1.98    0.63 
  -3  16  -6    1.09    0.56 
  -5  19  -6    0.77    0.34 
  10  -8  -5    0.05    0.17 
   5   1  -5    7.54    0.93 
   2   6  -5   16.80    1.43 
  -1  11  -5    4.09    0.95 
   5  -1  -4    4.73    0.74 
   9 -10  -3    1.74    0.23 
   1   4  -3    1.11    0.82 
  -4  12  -3    3.50    0.57 
   4  -3  -2    1.21    0.44 
  -2   7  -2    4.35    0.68 
   8 -16   1   -0.32    0.09 
   3  -7   1   45.46    1.02 
   8 -18   2    0.35    0.11 
   7 -18   3    0.18    0.14 
  -1  -4   3    2.01    0.86 
  -6   4   3    0.64    0.34 
   7 -20   4    0.07    0.13 
   2 -11   4    0.83    0.66 
  -1  -6   4   93.97    2.53 
  -4  -1   4    5.79    0.86 
   2 -13   5    1.13    0.61 
  -4  -3   5    9.61    1.09 
   2 -15   6    0.92    0.58 
  -7   0   6    1.10    0.51 
  -9   3   6    1.19    0.36 
   2 -17   7    1.53    0.57 
  -2 -10   7    7.15    1.24 
  -7  -2   7    1.10    0.52 
  -9   1   7    0.05    0.28 
   2 -19   8    0.82    0.49 
   1 -17   8    1.30    0.59 
  -2 -12   8    0.74    0.81 
  -5  -7   8    2.90    0.85 
  -7  -4   8    0.36    0.48 
   2 -21   9    0.64    0.47 
   1 -19   9    0.53    0.46 
  -2 -14   9    0.50    0.63 
  -5  -9   9    1.38    0.79 
 -10  -1   9    0.25    0.15 
   2 -23  10    0.58    0.41 
   1 -21  10    0.06    0.34 
  -2 -16  10    1.10    0.64 
  -5 -11  10    0.56    0.67 
  -8  -6  10    0.34    0.36 
 -10  -3  10   -0.01    0.08 
   2 -25  11   -0.13    0.28 
   1 -23  11    0.26    0.40 
  -2 -18  11    0.43    0.61 
  -5 -13  11   -0.01    0.56 
  -8  -8  11    0.55    0.47 
   1 -25  12    0.20    0.32 
  -2 -20  12    1.77    0.69 
  -3 -18  12    0.26    0.50 
  -5 -15  12    0.71    0.64 
  -8 -10  12    0.07    0.43 
 -10  -7  12    0.18    0.20 
  -2 -22  13    0.29    0.36 
  -3 -20  13    0.35    0.44 
  -5 -17  13    0.12    0.48 
  -6 -15  13    0.29    0.51 
  -8 -12  13    0.28    0.43 
  -2 -24  14   -0.02    0.16 
  -3 -22  14    0.02    0.38 
  -5 -19  14    0.08    0.32 
  -6 -17  14   -0.23    0.20 
  -8 -14  14    0.12    0.33 
  -6 -19  15    0.03    0.21 
   6  18 -15    0.08    0.26 
   3  23 -15    0.12    0.23 
   9  11 -14   -0.08    0.28 
   8  13 -14    0.12    0.23 
   5  18 -14   -0.18    0.29 
   3  21 -14    0.07    0.27 
   2  23 -14    0.22    0.20 
   9   9 -13    0.16    0.25 
   8  11 -13    0.33    0.28 
   5  16 -13    0.12    0.38 
   4  18 -13    0.19    0.46 
   2  21 -13    0.51    0.36 
   0  24 -13    0.00    0.17 
   8   9 -12    0.06    0.22 
   7  11 -12    0.87    0.46 
   4  16 -12   -0.20    0.52 
   1  21 -12    0.12    0.39 
  -1  24 -12   -0.04    0.20 
   7   9 -11    0.45    0.41 
   4  14 -11    0.45    0.56 
   1  19 -11    0.62    0.62 
  -1  22 -11    0.43    0.38 
   7   7 -10    0.72    0.51 
   6   9 -10    1.97    0.72 
   3  14 -10    0.06    0.62 
   1  17 -10    0.51    0.60 
  -2  22 -10    0.33    0.41 
  10   0  -9    0.10    0.25 
   6   7  -9    0.99    0.68 
   3  12  -9    0.41    0.72 
   0  17  -9    0.22    0.63 
  -2  20  -9    1.98    0.63 
  10  -2  -8    0.09    0.24 
   6   5  -8    0.62    0.55 
   2  12  -8    0.88    0.76 
   0  15  -8    0.14    0.60 
  -3  20  -8    0.37    0.38 
  -5  23  -8   -0.01    0.21 
  10  -4  -7    0.37    0.22 
   5   5  -7    2.49    0.84 
   2  10  -7    7.39    1.23 
  -1  15  -7    5.55    0.89 
  -3  18  -7    0.46    0.46 
  10  -6  -6    0.35    0.17 
   9  -4  -6    0.58    0.32 
   5   3  -6    2.35    0.80 
   2   8  -6   18.30    1.53 
  -1  13  -6   20.01    1.45 
   9  -6  -5    0.02    0.25 
  -6  19  -5    0.30    0.12 
   9  -8  -4    0.94    0.27 
   1   6  -4   89.34    2.47 
  -4  14  -4    1.86    0.52 
  -6  17  -4    0.36    0.26 
   4  -1  -3   22.13    1.03 
  -2   9  -3    6.54    0.84 
  -7  13  -1    0.87    0.19 
  -9  16  -1   -0.01    0.08 
  -3   3   1    2.41    0.39 
   3  -9   2    3.59    0.60 
   3 -11   3   11.77    0.90 
  -8   7   3    0.16    0.21 
 -10  10   3   -0.06    0.13 
   3 -13   4    4.79    0.72 
  -6   2   4    1.98    0.51 
   3 -15   5    1.72    0.57 
  -1  -8   5   10.41    1.26 
  -6   0   5    3.01    0.63 
   3 -17   6    0.44    0.47 
  -1 -10   6    7.27    1.17 
  -4  -5   6    5.81    1.05 
   4 -21   7    0.01    0.24 
   3 -19   7    0.36    0.42 
  -1 -12   7   24.48    1.71 
  -4  -7   7    1.09    0.86 
   4 -23   8    0.42    0.24 
   3 -21   8    0.05    0.28 
  -1 -14   8    2.48    0.84 
  -4  -9   8    0.81    0.78 
  -9  -1   8    0.27    0.27 
   3 -23   9    0.05    0.16 
   0 -18   9   -0.04    0.47 
  -1 -16   9    5.01    0.95 
  -4 -11   9    2.28    0.82 
  -7  -6   9    0.45    0.46 
  -9  -3   9    0.35    0.27 
   3 -25  10   -0.05    0.12 
   0 -20  10   -0.37    0.48 
  -1 -18  10    0.70    0.59 
  -4 -13  10    2.43    0.86 
  -7  -8  10    0.55    0.50 
   0 -22  11    0.60    0.41 
  -1 -20  11    0.41    0.53 
  -4 -15  11    0.31    0.60 
  -7 -10  11    0.47    0.58 
  -9  -7  11   -0.03    0.35 
   0 -24  12    0.23    0.24 
  -1 -22  12    0.02    0.28 
  -3 -19  12    0.53    0.47 
  -4 -17  12    0.05    0.53 
  -6 -14  12    0.40    0.59 
  -7 -12  12    0.20    0.50 
  -9  -9  12    0.00    0.31 
  -1 -24  13    0.20    0.16 
  -3 -21  13    0.03    0.34 
  -4 -19  13    0.52    0.49 
  -6 -16  13    0.31    0.35 
  -7 -14  13    0.13    0.40 
  -9 -11  13    0.41    0.22 
  -3 -23  14    0.08    0.29 
  -4 -21  14    0.18    0.18 
  -6 -18  14    0.22    0.20 
  -7 -16  14   -0.07    0.27 
   7  17 -15   -0.19    0.34 
   4  22 -15   -0.37    0.29 
   7  15 -14    0.20    0.35 
   4  20 -14   -0.14    0.15 
   3  22 -14    0.21    0.29 
   9  10 -13    0.54    0.32 
   7  13 -13    1.63    0.54 
   6  15 -13   -0.03    0.32 
   3  20 -13    0.23    0.39 
   1  23 -13    0.03    0.10 
   0  25 -13    0.31    0.27 
  10   6 -12    0.70    0.32 
   6  13 -12    0.43    0.43 
   3  18 -12    0.03    0.43 
   0  23 -12    0.06    0.35 
  10   4 -11    0.27    0.16 
   9   6 -11    0.40    0.40 
   6  11 -11    0.47    0.59 
   5  13 -11    0.04    0.45 
   3  16 -11    0.05    0.51 
   2  18 -11    0.33    0.55 
   0  21 -11   -0.14    0.38 
  10   2 -10    0.12    0.28 
   9   4 -10    0.46    0.46 
   5  11 -10    0.56    0.57 
   2  16 -10    1.03    0.67 
   0  19 -10    0.27    0.45 
  -3  24 -10    0.45    0.21 
   9   2  -9    0.30    0.33 
   5   9  -9    0.64    0.66 
   2  14  -9    0.22    0.64 
  -1  19  -9    0.56    0.57 
  -3  22  -9    0.19    0.26 
   9   0  -8   -0.04    0.26 
   8   2  -8    2.06    0.58 
   5   7  -8    3.52    0.87 
  -1  17  -8    0.86    0.60 
   9  -2  -7    0.45    0.33 
   8   0  -7    0.94    0.47 
   4   7  -7    0.81    0.81 
   1  12  -7   22.32    1.67 
  -4  20  -7    0.58    0.29 
   8  -2  -6    0.44    0.37 
   4   5  -6    6.42    1.12 
   1  10  -6    7.68    1.15 
  -4  18  -6    0.34    0.38 
  -6  21  -6    0.33    0.17 
   8  -4  -5    0.87    0.38 
   4   3  -5   12.17    1.16 
   1   8  -5   10.95    1.24 
  -2  13  -5    0.30    0.58 
  -4  16  -5    0.58    0.41 
   8  -6  -4    0.05    0.28 
   4   1  -4    6.75    0.89 
  -2  11  -4    0.44    0.68 
   8  -8  -3    0.67    0.27 
  -7  15  -2    1.93    0.27 
  -5  10  -1    5.58    0.41 
   0  -2   1    6.38    0.62 
   0  -4   2    0.50    0.66 
  -3   1   2   48.08    1.25 
   4 -13   3    1.43    0.47 
   0  -6   3   49.81    1.68 
  -3  -1   3    0.31    0.66 
   4 -15   4    0.43    0.42 
   0  -8   4    3.23    1.01 
  -3  -3   4    8.13    1.09 
  -8   5   4    0.63    0.29 
 -10   8   4    0.49    0.14 
   5 -19   5    0.35    0.33 
   4 -17   5    1.18    0.46 
   0 -10   5    0.67    0.84 
  -3  -5   5    2.37    0.90 
  -8   3   5    0.29    0.32 
   5 -21   6    0.13    0.25 
   4 -19   6    0.99    0.42 
   0 -12   6    4.20    1.02 
  -3  -7   6   10.90    1.30 
  -6  -2   6    1.96    0.69 
  -8   1   6   -0.02    0.34 
 -10   4   6    0.06    0.14 
   5 -23   7    0.13    0.10 
   1 -16   7    0.41    0.50 
   0 -14   7    1.11    0.70 
  -3  -9   7    7.52    1.29 
  -6  -4   7    0.29    0.57 
  -8  -1   7    0.73    0.42 
 -10   2   7    0.19    0.13 
   1 -18   8    0.38    0.54 
   0 -16   8   -0.12    0.54 
  -3 -11   8    1.04    0.80 
  -6  -6   8    0.15    0.55 
  -8  -3   8    0.87    0.46 
 -10   0   8    0.03    0.17 
   2 -22   9    0.42    0.38 
   1 -20   9    0.37    0.48 
  -3 -13   9    0.48    0.69 
  -6  -8   9    1.84    0.70 
  -8  -5   9    1.18    0.50 
 -10  -2   9    0.36    0.19 
   2 -24  10    0.09    0.31 
   1 -22  10    0.40    0.44 
  -2 -17  10    0.15    0.56 
  -3 -15  10    0.28    0.62 
  -5 -12  10    0.04    0.62 
  -6 -10  10    1.24    0.66 
 -10  -4  10    0.52    0.20 
   1 -24  11    0.17    0.38 
  -2 -19  11    0.52    0.64 
  -3 -17  11    0.35    0.58 
  -5 -14  11    0.86    0.61 
  -6 -12  11    0.60    0.61 
  -8  -9  11   -0.10    0.47 
 -10  -6  11    0.01    0.16 
  -1 -23  12    0.28    0.25 
  -2 -21  12    0.21    0.50 
  -5 -16  12    1.16    0.69 
  -8 -11  12   -0.17    0.44 
  -1 -25  13    0.07    0.14 
  -2 -23  13   -0.09    0.31 
  -4 -20  13    0.47    0.32 
  -5 -18  13    0.40    0.41 
  -7 -15  13    0.08    0.26 
  -8 -13  13   -0.06    0.29 
  -4 -22  14    0.15    0.16 
  -8 -15  14   -0.09    0.24 
   6  19 -15    0.02    0.24 
   5  21 -15    0.50    0.24 
   8  14 -14    1.16    0.43 
   5  19 -14    0.33    0.30 
   4  21 -14    0.92    0.39 
   2  24 -14   -0.04    0.21 
   8  12 -13    0.36    0.31 
   7  14 -13    0.33    0.30 
   5  17 -13    0.39    0.35 
   4  19 -13    0.76    0.41 
   2  22 -13    0.73    0.31 
   8  10 -12   -0.07    0.21 
   7  12 -12    0.13    0.31 
   5  15 -12    2.17    0.63 
   4  17 -12    0.29    0.52 
   2  20 -12    0.98    0.56 
   1  22 -12    0.70    0.36 
  -1  25 -12   -0.10    0.29 
   8   8 -11    0.09    0.34 
   7  10 -11    1.55    0.51 
   4  15 -11    0.59    0.53 
   1  20 -11    0.02    0.44 
  -1  23 -11    0.46    0.32 
   8   6 -10    0.91    0.45 
   7   8 -10   -0.07    0.44 
   4  13 -10    2.04    0.72 
   1  18 -10    1.54    0.71 
  -1  21 -10    0.13    0.40 
   8   4  -9    1.93    0.59 
   7   6  -9    0.27    0.54 
   4  11  -9    2.16    0.83 
   1  16  -9    2.14    0.80 
  -2  21  -9    0.12    0.41 
  -4  24  -9    0.11    0.14 
   7   4  -8    0.56    0.48 
   4   9  -8    1.36    0.75 
   3  11  -8    1.46    0.81 
   1  14  -8    3.75    0.92 
  -2  19  -8   -0.02    0.46 
  -4  22  -8    0.18    0.11 
   7   2  -7    0.58    0.45 
   3   9  -7    8.67    1.27 
   0  14  -7    1.36    0.70 
  -2  17  -7    1.56    0.62 
   7   0  -6    1.38    0.55 
   3   7  -6   11.95    1.29 
   0  12  -6    2.97    0.93 
  -2  15  -6    1.69    0.66 
   7  -2  -5    0.94    0.50 
   3   5  -5    5.40    0.99 
   0  10  -5    0.20    0.73 
   7  -4  -4    0.38    0.36 
   3   3  -4    8.01    1.08 
   0   8  -4    2.26    0.98 
  -5  16  -4    0.47    0.36 
  -7  19  -4    0.12    0.14 
   3   1  -3    1.43    0.78 
   0   6  -3   47.47    1.70 
  -5  14  -3    2.35    0.44 
  -7  17  -3    0.30    0.21 
   8 -10  -2    0.25    0.11 
   0   4  -2    0.17    0.70 
  -5  12  -2    0.67    0.33 
   4 -11   2    2.21    0.48 
   5 -15   3    2.23    0.46 
   5 -17   4    1.03    0.37 
   6 -21   5    0.06    0.15 
   1 -12   5   13.72    1.26 
  -5  -2   5   16.44    1.26 
   1 -14   6    4.85    0.90 
  -2  -9   6    4.50    1.11 
  -5  -4   6   11.64    1.20 
   2 -18   7    0.37    0.45 
  -2 -11   7    4.57    1.03 
  -5  -6   7    1.36    0.79 
   3 -22   8    0.50    0.27 
   2 -20   8    0.19    0.45 
  -1 -15   8    2.98    0.86 
  -2 -13   8    0.85    0.70 
  -5  -8   8    0.54    0.68 
  -7  -5   8    0.65    0.50 
   3 -24   9   -0.09    0.11 
  -1 -17   9    0.24    0.58 
  -2 -15   9    0.43    0.60 
  -4 -12   9    4.15    0.96 
  -5 -10   9    1.42    0.71 
  -7  -7   9    0.05    0.47 
   0 -21  10    0.44    0.43 
  -1 -19  10    0.14    0.51 
  -4 -14  10    0.13    0.59 
  -7  -9  10    0.57    0.57 
  -9  -6  10    0.14    0.30 
   1 -25  11    0.05    0.29 
   0 -23  11   -0.03    0.32 
  -1 -21  11    0.21    0.39 
  -3 -18  11    0.57    0.51 
  -4 -16  11    0.41    0.59 
  -7 -11  11    0.02    0.50 
  -9  -8  11    0.15    0.32 
   0 -25  12   -0.01    0.12 
  -3 -20  12    1.91    0.63 
  -4 -18  12    0.10    0.49 
  -6 -15  12    0.12    0.52 
  -7 -13  12    0.00    0.44 
  -9 -10  12    0.03    0.25 
  -2 -24  13    0.12    0.16 
  -3 -22  13   -0.02    0.38 
  -8 -14  13    0.40    0.24 
  -9 -12  13    0.22    0.33 
  -6 -19  14    0.12    0.12 
   7  16 -14   -0.13    0.13 
   6  18 -14    0.37    0.34 
   3  23 -14    0.11    0.15 
   9  11 -13    0.61    0.37 
   6  16 -13    0.24    0.25 
   5  18 -13    0.05    0.28 
   3  21 -13    0.14    0.24 
   1  24 -13    0.03    0.28 
  10   7 -12    0.36    0.23 
   9   9 -12    0.24    0.23 
   6  14 -12    0.62    0.36 
   5  16 -12    0.82    0.49 
   3  19 -12    0.35    0.39 
   0  24 -12    0.41    0.29 
  10   5 -11    0.25    0.20 
   9   7 -11    0.33    0.32 
   6  12 -11    0.60    0.50 
   5  14 -11    0.32    0.48 
   3  17 -11    0.79    0.48 
   2  19 -11    0.38    0.54 
   0  22 -11    0.25    0.36 
  10   3 -10   -0.06    0.17 
   6  10 -10    1.26    0.62 
   5  12 -10   -0.05    0.45 
   3  15 -10    0.47    0.54 
   2  17 -10    0.40    0.56 
   0  20 -10   -0.10    0.42 
  -2  23 -10    0.05    0.12 
  10   1  -9    0.14    0.23 
   6   8  -9    1.36    0.74 
   5  10  -9    1.31    0.66 
   3  13  -9    0.94    0.72 
   2  15  -9    0.04    0.61 
   0  18  -9   -0.07    0.51 
  -3  23  -9   -0.19    0.32 
  10  -1  -8    0.47    0.24 
   6   6  -8    0.15    0.59 
   2  13  -8    0.95    0.71 
   0  16  -8    0.13    0.57 
  -3  21  -8   -0.01    0.21 
   6   4  -7    0.36    0.53 
   2  11  -7    7.72    1.22 
  -3  19  -7    0.32    0.37 
  -5  22  -7    0.35    0.26 
   6   2  -6    3.96    0.72 
   2   9  -6    5.49    1.14 
  -3  17  -6    1.16    0.50 
  -5  20  -6    0.40    0.25 
   6   0  -5    2.73    0.61 
  -3  15  -5    0.90    0.53 
  -3  13  -4    5.19    0.76 
   7  -6  -3    1.17    0.36 
  -3  11  -3   11.11    0.89 
   3  -1  -2   45.23    1.22 
  -3   9  -2    4.55    0.65 
  -3   7  -1   43.69    1.02 
   4  -9   1    2.45    0.43 
   5 -13   2    0.14    0.29 
   6 -17   3    0.14    0.23 
   1  -8   3    4.09    0.85 
  -5   2   3   13.72    0.89 
   7 -21   4    0.13    0.12 
   6 -19   4    0.54    0.27 
   1 -10   4    2.53    0.83 
  -5   0   4    1.86    0.67 
   2 -14   5    6.67    0.86 
  -2  -7   5    4.06    1.09 
  -7   1   5    1.65    0.49 
   3 -18   6    1.18    0.52 
   2 -16   6    0.69    0.58 
  -1 -11   6   12.42    1.36 
  -4  -6   6    1.00    0.84 
  -7  -1   6    0.55    0.51 
  -9   2   6    0.41    0.29 
   4 -22   7    0.23    0.22 
   3 -20   7    0.38    0.39 
  -1 -13   7    8.00    1.15 
  -4  -8   7    9.28    1.32 
  -7  -3   7    0.75    0.51 
  -9   0   7    0.42    0.33 
   4 -24   8    0.08    0.13 
   0 -17   8    0.31    0.57 
  -4 -10   8    1.32    0.77 
  -6  -7   8    2.98    0.76 
   1 -21   9    0.24    0.43 
   0 -19   9    0.39    0.45 
  -3 -14   9    0.16    0.65 
  -6  -9   9    0.55    0.63 
  -9  -4   9    0.79    0.31 
   2 -25  10    0.67    0.35 
   1 -23  10    0.53    0.49 
  -2 -18  10    0.57    0.64 
  -3 -16  10    0.50    0.60 
  -6 -11  10    0.82    0.62 
  -8  -8  10    0.77    0.46 
  -1 -22  11    0.31    0.35 
  -2 -20  11    1.15    0.70 
  -5 -15  11    0.88    0.63 
  -6 -13  11    0.90    0.62 
  -8 -10  11    0.12    0.45 
 -10  -7  11    0.35    0.18 
  -2 -22  12    0.09    0.37 
  -4 -19  12   -0.03    0.44 
  -5 -17  12    0.36    0.56 
  -7 -14  12    0.14    0.39 
  -8 -12  12    0.13    0.37 
  -3 -23  13    0.16    0.34 
  -4 -21  13    0.08    0.17 
  -5 -19  13   -0.39    0.31 
  -7 -16  13    0.28    0.21 
  -6 -20  14   -0.03    0.24 
  -7 -18  14   -0.03    0.11 
   8  15 -14    0.16    0.13 
   7  17 -14   -0.10    0.33 
   5  20 -14   -0.06    0.12 
   8  13 -13    0.29    0.24 
   7  15 -13    0.14    0.32 
   4  20 -13   -0.02    0.30 
   1  25 -13    0.61    0.35 
   8  11 -12    0.46    0.30 
   7  13 -12    0.03    0.28 
   4  18 -12    0.03    0.36 
   2  21 -12    0.09    0.31 
   1  23 -12    0.79    0.29 
   8   9 -11    0.36    0.29 
   7  11 -11    0.64    0.40 
   4  16 -11    0.25    0.44 
   1  21 -11   -0.06    0.36 
  -1  24 -11   -0.02    0.20 
   9   5 -10    0.17    0.41 
   4  14 -10    0.21    0.50 
   1  19 -10   -0.07    0.46 
  -1  22 -10    0.11    0.38 
  -3  25 -10    0.01    0.25 
   9   3  -9    0.27    0.42 
   8   5  -9    0.99    0.51 
   4  12  -9    3.13    0.88 
   1  17  -9   -0.09    0.52 
  -1  20  -9    0.05    0.46 
   9   1  -8    0.81    0.33 
   8   3  -8    0.86    0.54 
   5   8  -8    1.15    0.66 
   4  10  -8    2.10    0.79 
   1  15  -8    1.63    0.75 
  -1  18  -8    0.15    0.51 
  10  -3  -7   -0.07    0.24 
   9  -1  -7    0.11    0.31 
   5   6  -7    0.92    0.68 
   1  13  -7    7.94    1.17 
  -1  16  -7    0.42    0.59 
   5   4  -6   12.87    1.23 
  -1  14  -6    3.41    0.86 
  -6  22  -6    0.13    0.08 
   5   2  -5   12.89    1.16 
   2   7  -5    5.53    1.14 
  -1  12  -5   15.72    1.32 
   6  -2  -4    1.00    0.46 
   2   5  -4   39.89    1.81 
  -1  10  -4    2.24    0.80 
  -1   8  -3    2.42    0.86 
   1  -6   2    3.99    0.79 
  -5   4   2    2.08    0.46 
  -2  -3   3   37.46    1.50 
  -7   5   3    1.59    0.35 
   2 -12   4    2.48    0.77 
  -7   3   4    0.11    0.30 
  -9   6   4    0.11    0.18 
   4 -18   5    0.19    0.36 
   3 -16   5    0.61    0.51 
  -1  -9   5    4.01    1.02 
  -4  -4   5    4.36    0.98 
  -9   4   5    0.70    0.29 
   5 -22   6    0.53    0.22 
   4 -20   6   -0.12    0.30 
   0 -13   6    0.27    0.73 
  -6  -3   6    3.97    0.78 
   1 -17   7    0.46    0.57 
   0 -15   7    3.01    0.79 
  -3 -10   7    4.11    1.11 
  -6  -5   7    1.28    0.66 
  -8  -2   7    0.12    0.39 
   3 -23   8    0.48    0.30 
   2 -21   8    0.89    0.48 
   1 -19   8    0.66    0.46 
  -2 -14   8    2.27    0.76 
  -3 -12   8    0.47    0.73 
  -5  -9   8    1.15    0.71 
  -8  -4   8    0.27    0.42 
 -10  -1   8    0.13    0.12 
   3 -25   9    0.09    0.14 
   2 -23   9    1.06    0.44 
  -1 -18   9    1.27    0.65 
  -2 -16   9    1.37    0.64 
  -5 -11   9    1.28    0.69 
  -8  -6   9    0.19    0.42 
 -10  -3   9    0.17    0.14 
   0 -22  10    0.15    0.41 
  -1 -20  10   -0.02    0.52 
  -4 -15  10    0.49    0.63 
  -5 -13  10    1.03    0.64 
  -7 -10  10    0.81    0.62 
  -9  -7  10   -0.03    0.28 
 -10  -5  10    0.27    0.21 
   0 -24  11    0.24    0.21 
  -3 -19  11    0.03    0.43 
  -4 -17  11    0.41    0.57 
  -6 -14  11    0.43    0.58 
  -7 -12  11    0.46    0.49 
  -9  -9  11    0.12    0.30 
  -2 -23  12    0.59    0.33 
  -3 -21  12   -0.13    0.44 
  -6 -16  12    0.13    0.32 
  -8 -13  12    0.70    0.39 
  -9 -11  12    0.23    0.16 
  -6 -18  13   -0.04    0.19 
  -8 -15  13    0.11    0.23 
   6  19 -14   -0.01    0.31 
   5  21 -14   -0.23    0.21 
   9  12 -13   -0.23    0.33 
   8  14 -13   -0.02    0.10 
   6  17 -13    0.47    0.30 
   5  19 -13   -0.04    0.27 
   3  22 -13    0.61    0.36 
   2  24 -13   -0.03    0.08 
   9  10 -12    0.59    0.35 
   6  15 -12   -0.09    0.27 
   5  17 -12    0.18    0.41 
   3  20 -12    2.34    0.64 
   2  22 -12   -0.13    0.27 
   0  25 -12    0.27    0.22 
  10   6 -11   -0.06    0.24 
   9   8 -11    0.25    0.23 
   6  13 -11    0.73    0.45 
   5  15 -11    1.44    0.60 
   3  18 -11   -0.07    0.42 
   2  20 -11    1.72    0.63 
   0  23 -11    0.07    0.32 
  10   4 -10   -0.07    0.17 
   7   9 -10    0.15    0.30 
   6  11 -10    0.79    0.67 
   3  16 -10    0.28    0.42 
   0  21 -10   -0.19    0.43 
  -2  24 -10   -0.37    0.31 
   7   7  -9    0.28    0.54 
   6   9  -9    1.15    0.66 
   3  14  -9    0.48    0.63 
   0  19  -9    0.13    0.52 
  -2  22  -9    0.56    0.44 
   7   5  -8    0.07    0.50 
   3  12  -8    0.74    0.70 
   0  17  -8    0.24    0.54 
  -2  20  -8   -0.05    0.41 
  -4  23  -8   -0.15    0.18 
   8   1  -7    1.37    0.56 
   7   3  -7    0.84    0.55 
   4   8  -7   10.26    1.22 
   3  10  -7    2.87    1.01 
  -2  18  -7    0.01    0.47 
  -4  21  -7    0.08    0.16 
   9  -3  -6    0.84    0.35 
   8  -1  -6    0.54    0.43 
   4   6  -6    0.86    0.90 
   1  11  -6   12.11    1.35 
  -2  16  -6    0.91    0.57 
  -4  19  -6    0.76    0.38 
  10  -7  -5    0.58    0.20 
   4   4  -5    3.56    0.87 
   1   9  -5    2.54    1.02 
  -2  14  -5    5.41    0.85 
  -4  17  -5    1.08    0.43 
   5   0  -4    2.24    0.73 
  -4  15  -4    0.37    0.41 
  -6  18  -4    0.97    0.26 
   6  -4  -3    1.31    0.42 
   2   3  -3   40.47    1.55 
  -6  16  -3    0.55    0.33 
   7  -8  -2    0.72    0.23 
  -1   6  -2    3.57    0.78 
   3  -3  -1    2.40    0.39 
   5 -11   1    2.33    0.37 
   7 -17   2    0.23    0.15 
   6 -15   2    1.53    0.35 
  -2  -1   2   25.26    1.07 
  -7   7   2    0.65    0.24 
   2 -10   3    5.11    0.77 
  -9   8   3    0.66    0.17 
   4 -16   4    0.34    0.44 
   3 -14   4    0.66    0.48 
  -1  -7   4    9.26    1.24 
  -4  -2   4    3.67    0.83 
   6 -22   5    0.10    0.11 
   5 -20   5   -0.09    0.29 
   0 -11   5    0.40    0.85 
  -3  -6   5   11.43    1.24 
  -6  -1   5    1.13    0.58 
   1 -15   6    3.13    0.77 
  -3  -8   6    7.01    1.22 
  -8   0   6    0.21    0.39 
 -10   3   6    0.05    0.11 
   3 -21   7    0.28    0.33 
   2 -19   7    0.20    0.44 
  -2 -12   7    2.64    0.96 
  -5  -7   7    0.96    0.79 
 -10   1   7    0.28    0.15 
   0 -18   8   -0.20    0.50 
  -1 -16   8    0.11    0.63 
  -4 -11   8    0.71    0.69 
  -7  -6   8    1.44    0.62 
  -9  -3   8    1.55    0.41 
   1 -22   9    0.90    0.49 
   0 -20   9   -0.02    0.42 
  -3 -15   9    0.76    0.70 
  -4 -13   9    0.86    0.72 
  -6 -10   9    1.41    0.69 
  -7  -8   9    0.57    0.50 
  -9  -5   9    0.24    0.23 
   1 -24  10    0.60    0.44 
  -2 -19  10    0.23    0.61 
  -3 -17  10    1.70    0.68 
  -5 -14  10   -0.20    0.53 
  -6 -12  10    0.15    0.57 
  -8  -9  10    0.08    0.40 
   0 -25  11   -0.24    0.26 
  -1 -23  11    0.26    0.26 
  -2 -21  11    0.70    0.50 
  -4 -18  11    0.20    0.51 
  -5 -16  11    0.33    0.61 
  -7 -13  11    1.28    0.57 
  -8 -11  11    0.14    0.49 
  -3 -22  12    0.31    0.39 
  -4 -20  12    0.62    0.30 
  -5 -18  12    0.47    0.43 
  -7 -15  12    0.25    0.34 
  -9 -12  12   -0.19    0.24 
  -3 -24  13   -0.03    0.23 
  -4 -22  13   -0.09    0.22 
  -6 -19  13    0.15    0.16 
   7  18 -14    0.93    0.47 
   6  20 -14    0.20    0.32 
   7  16 -13    0.15    0.26 
   4  21 -13    1.73    0.56 
   3  23 -13    0.07    0.28 
   7  14 -12    0.03    0.34 
   3  21 -12    0.13    0.33 
   1  24 -12    0.28    0.31 
   7  12 -11    0.28    0.40 
   4  17 -11    0.64    0.49 
   1  22 -11    0.44    0.42 
  -1  25 -11   -0.31    0.29 
   9   6 -10    0.02    0.36 
   8   8 -10    0.33    0.34 
   5  13 -10    0.46    0.52 
   4  15 -10   -0.15    0.58 
   2  18 -10    0.26    0.57 
   1  20 -10    0.22    0.48 
  -1  23 -10    0.48    0.34 
  10   2  -9    0.84    0.36 
   9   4  -9    0.81    0.48 
   5  11  -9    1.20    0.64 
   2  16  -9    0.71    0.64 
  -1  21  -9    0.42    0.47 
  -3  24  -9    0.52    0.25 
  10   0  -8    0.15    0.22 
   6   7  -8    3.78    0.81 
   5   9  -8    1.78    0.75 
   2  14  -8    1.94    0.79 
  -1  19  -8    0.30    0.53 
  -3  22  -8    0.67    0.33 
   6   5  -7    1.51    0.63 
   2  12  -7    1.57    0.85 
   0  15  -7    2.94    0.80 
  -3  20  -7    0.28    0.30 
  -5  23  -7    0.37    0.33 
   7   1  -6    0.63    0.50 
   3   8  -6    5.99    1.16 
   0  13  -6    0.47    0.80 
  -3  18  -6    0.81    0.50 
   9  -5  -5   -0.00    0.27 
   8  -3  -5    0.12    0.33 
   0  11  -5    0.22    0.76 
  10  -9  -4    1.01    0.24 
   4   2  -4    5.91    0.90 
   1   7  -4    8.55    1.21 
  -2  12  -4    1.51    0.69 
   5  -2  -3   16.21    0.92 
  -4  13  -3    1.16    0.47 
   2   1  -2   21.90    1.01 
  -6  14  -2    0.10    0.24 
  -8  17  -2   -0.01    0.09 
   2  -8   2    7.10    0.77 
  -9  10   2    0.42    0.14 
   3 -12   3    1.87    0.60 
  -1  -5   3    4.48    0.97 
  -4   0   3    0.32    0.60 
   6 -20   4    0.05    0.19 
   5 -18   4    0.81    0.36 
   0  -9   4   13.64    1.27 
  -3  -4   4    8.21    1.08 
  -6   1   4    1.54    0.52 
   1 -13   5    0.43    0.75 
  -8   2   5    0.74    0.38 
 -10   5   5    0.25    0.15 
   4 -21   6    0.37    0.26 
   3 -19   6    0.20    0.42 
   2 -17   6    1.62    0.59 
  -1 -12   6   28.90    1.84 
  -2 -10   6    6.09    1.22 
  -5  -5   6    1.99    0.78 
  -7  -2   6    0.72    0.53 
   4 -23   7    0.29    0.21 
   0 -16   7   -0.06    0.56 
  -1 -14   7    4.97    1.01 
  -4  -9   7    2.79    0.93 
  -7  -4   7    0.91    0.53 
   2 -22   8    0.08    0.39 
   1 -20   8    0.39    0.47 
  -3 -13   8   -0.06    0.68 
  -6  -8   8    2.27    0.80 
  -8  -5   8    0.43    0.44 
   2 -24   9    0.30    0.32 
  -1 -19   9    1.02    0.63 
  -2 -17   9    0.54    0.56 
  -5 -12   9    0.42    0.67 
  -8  -7   9    0.22    0.37 
 -10  -4   9    0.89    0.32 
   1 -25  10   -0.12    0.35 
   0 -23  10    0.65    0.41 
  -1 -21  10    0.58    0.41 
  -4 -16  10    0.17    0.57 
  -7 -11  10    0.29    0.57 
  -9  -8  10    0.26    0.34 
 -10  -6  10   -0.10    0.14 
  -2 -22  11    0.04    0.43 
  -3 -20  11    0.25    0.41 
  -6 -15  11    0.83    0.60 
  -9 -10  11    0.17    0.29 
  -2 -24  12    0.47    0.26 
  -4 -21  12   -0.09    0.25 
  -5 -19  12   -0.36    0.39 
  -6 -17  12   -0.13    0.14 
  -8 -14  12    0.63    0.34 
  -4 -23  13    0.43    0.37 
  -5 -21  13   -0.15    0.26 
  -6 -20  13    0.12    0.29 
  -7 -18  13   -0.12    0.19 
   7  17 -13   -0.09    0.19 
   5  20 -13   -0.07    0.30 
   9  11 -12    0.02    0.31 
   8  13 -12    1.79    0.46 
   6  16 -12    0.15    0.34 
   5  18 -12    0.55    0.35 
  10   7 -11    0.67    0.33 
   9   9 -11    0.20    0.18 
   6  14 -11    0.41    0.36 
   5  16 -11    0.64    0.50 
   3  19 -11    0.37    0.40 
   2  21 -11    0.27    0.39 
   0  24 -11    0.14    0.24 
   7  10 -10    0.97    0.51 
   6  12 -10    0.19    0.55 
   3  17 -10    1.77    0.62 
   0  22 -10    0.41    0.41 
  -2  25 -10    0.89    0.34 
   8   6  -9    0.29    0.46 
   7   8  -9    0.69    0.55 
   4  13  -9    1.10    0.68 
   3  15  -9    0.58    0.66 
   1  18  -9    1.75    0.66 
   0  20  -9    0.14    0.43 
  -2  23  -9    0.22    0.30 
   8   4  -8   -0.03    0.43 
   4  11  -8    0.77    0.75 
   1  16  -8    0.05    0.62 
  -2  21  -8    0.50    0.48 
  -4  24  -8    0.52    0.21 
  10  -2  -7    0.41    0.23 
   9   0  -7    0.27    0.28 
   5   7  -7    1.25    0.72 
   4   9  -7    1.46    0.78 
   1  14  -7    4.83    1.02 
  -1  17  -7    0.29    0.49 
  -4  22  -7    0.30    0.15 
   6   3  -6    3.78    0.76 
   5   5  -6    2.54    0.79 
   2  10  -6    7.79    1.26 
  -1  15  -6    2.33    0.77 
   7  -1  -5    2.27    0.58 
   3   6  -5   12.94    1.27 
  -3  16  -5    0.40    0.45 
  -5  19  -5    0.65    0.31 
   9  -7  -4    0.60    0.28 
   0   9  -4   11.78    1.24 
  -5  17  -4    1.07    0.38 
  -7  20  -4    0.14    0.13 
   1   5  -3    4.57    0.98 
  -2  10  -3    4.90    0.80 
   6  -6  -2    2.91    0.37 
  -4  11  -2    3.28    0.53 
  -6  12  -1    0.68    0.25 
  -8  15  -1    0.76    0.17 
   6 -13   1    1.09    0.28 
   1  -4   1   23.92    0.85 
   5 -16   3    1.98    0.42 
   4 -14   3    1.33    0.49 
  -6   3   3    0.73    0.39 
   1 -11   4   12.53    1.18 
  -8   4   4    0.08    0.28 
 -10   7   4    0.20    0.14 
   3 -17   5    0.50    0.51 
   2 -15   5    1.24    0.63 
  -2  -8   5   15.74    1.48 
  -5  -3   5    9.04    1.13 
  -7   0   5    4.67    0.70 
   5 -23   6    0.51    0.18 
   0 -14   6    1.00    0.78 
  -4  -7   6    1.84    0.93 
  -9   1   6    0.51    0.34 
   3 -22   7   -0.06    0.29 
   2 -20   7    1.77    0.61 
   1 -18   7    0.49    0.54 
  -2 -13   7    1.61    0.80 
  -3 -11   7    1.33    0.87 
  -6  -6   7    0.21    0.64 
  -8  -3   7    0.33    0.42 
  -1 -17   8    0.89    0.65 
  -2 -15   8    1.45    0.73 
  -4 -12   8    1.00    0.74 
  -5 -10   8    0.82    0.68 
  -7  -7   8    0.49    0.51 
 -10  -2   8    0.38    0.20 
   2 -25   9    0.39    0.34 
   1 -23   9    0.37    0.46 
   0 -21   9    0.28    0.44 
  -3 -16   9    0.56    0.64 
  -4 -14   9    0.17    0.63 
  -6 -11   9    0.96    0.66 
  -7  -9   9    0.28    0.51 
  -9  -6   9    0.42    0.34 
  -1 -22  10    0.21    0.31 
  -2 -20  10   -0.02    0.61 
  -3 -18  10    0.10    0.52 
  -5 -15  10    2.06    0.75 
  -6 -13  10    0.00    0.53 
  -8 -10  10    0.59    0.52 
 -10  -7  10    0.49    0.25 
  -1 -24  11    0.12    0.21 
  -3 -21  11    0.07    0.37 
  -4 -19  11    0.45    0.49 
  -5 -17  11    0.45    0.61 
  -7 -14  11    0.08    0.46 
  -8 -12  11   -0.05    0.43 
  -2 -25  12   -0.32    0.31 
  -3 -23  12    0.16    0.35 
  -5 -20  12    0.13    0.21 
  -6 -18  12    0.12    0.16 
  -7 -16  12    0.06    0.28 
  -8 -15  12   -0.11    0.26 
  -5 -22  13    0.09    0.27 
   6  19 -13    0.13    0.23 
   5  21 -13   -0.07    0.19 
   3  24 -13   -0.06    0.09 
   7  15 -12    1.03    0.50 
   6  17 -12   -0.23    0.21 
   4  20 -12    0.31    0.20 
   3  22 -12    0.36    0.30 
   1  25 -12    0.18    0.29 
   8  11 -11    0.58    0.34 
   7  13 -11    1.72    0.52 
   4  18 -11    0.64    0.45 
   3  20 -11    0.03    0.32 
   1  23 -11    0.50    0.31 
   9   7 -10    0.51    0.32 
   8   9 -10    0.17    0.27 
   5  14 -10    0.78    0.50 
   4  16 -10    0.24    0.54 
   2  19 -10    0.60    0.54 
   1  21 -10    0.11    0.39 
  -1  24 -10    0.35    0.29 
  10   3  -9    0.79    0.31 
   9   5  -9    0.44    0.47 
   6  10  -9    1.47    0.70 
   5  12  -9    0.50    0.54 
   2  17  -9    0.70    0.64 
  -1  22  -9    1.15    0.52 
  -3  25  -9    0.18    0.21 
   7   6  -8    1.13    0.57 
   6   8  -8    3.52    0.90 
   3  13  -8    0.62    0.71 
   2  15  -8    0.33    0.66 
   0  18  -8    0.05    0.53 
  -3  23  -8    0.16    0.27 
   8   2  -7   -0.06    0.49 
   7   4  -7    0.66    0.50 
   3  11  -7    0.87    0.80 
   0  16  -7   -0.12    0.58 
  -2  19  -7   -0.08    0.49 
  10  -4  -6   -0.01    0.17 
   9  -2  -6    0.12    0.30 
   4   7  -6    2.31    0.90 
   1  12  -6   30.83    1.89 
  -2  17  -6    1.22    0.62 
  -4  20  -6    0.37    0.32 
   6   1  -5    0.82    0.54 
   5   3  -5    9.01    1.10 
   2   8  -5   13.59    1.40 
  -1  13  -5    0.63    0.76 
  -4  18  -5    0.37    0.34 
  -6  21  -5    0.74    0.22 
   8  -5  -4    0.58    0.33 
   7  -3  -4    0.17    0.40 
   3   4  -4    7.95    1.04 
  -3  14  -4    1.82    0.59 
   4   0  -3    0.56    0.61 
   0   7  -3   34.05    1.56 
  -5  15  -3    2.07    0.46 
  -7  18  -3    0.31    0.22 
  -2   8  -2    6.80    0.78 
   8 -17   1    0.76    0.15 
   7 -15   1    0.28    0.17 
   3 -10   2    5.93    0.73 
  -1  -3   2    3.54    0.86 
  -4   2   2   20.58    0.89 
   7 -20   3    0.14    0.11 
   6 -18   3    1.37    0.34 
   0  -7   3   33.85    1.56 
  -8   6   3    0.95    0.29 
 -10   9   3    0.45    0.17 
   2 -13   4    0.91    0.61 
  -2  -6   4   11.47    1.31 
  -5  -1   4    7.33    0.95 
   5 -21   5    0.18    0.27 
   4 -19   5    0.49    0.37 
   0 -12   5    8.33    1.16 
  -1 -10   5   10.89    1.27 
  -4  -5   5    6.09    1.13 
  -9   3   5    0.33    0.26 
   2 -18   6    0.54    0.49 
   1 -16   6    0.69    0.59 
  -3  -9   6   13.30    1.47 
  -6  -4   6    1.32    0.65 
  -8  -1   6    0.54    0.40 
  -1 -15   7    5.01    1.08 
  -4 -10   7    1.50    0.81 
  -5  -8   7    0.85    0.72 
  -7  -5   7    0.33    0.51 
   3 -25   8   -0.03    0.05 
   2 -23   8    0.59    0.40 
   1 -21   8    0.22    0.41 
   0 -19   8    2.15    0.65 
  -3 -14   8    0.64    0.67 
  -6  -9   8    1.09    0.64 
  -9  -4   8    0.63    0.31 
   0 -22   9    0.86    0.45 
  -1 -20   9    0.34    0.50 
  -2 -18   9    0.26    0.61 
  -5 -13   9    0.28    0.59 
  -8  -8   9    0.56    0.43 
 -10  -5   9    0.17    0.20 
   0 -24  10    0.48    0.31 
  -3 -19  10    1.14    0.57 
  -4 -17  10    0.65    0.63 
  -6 -14  10   -0.19    0.55 
  -7 -12  10    0.93    0.57 
  -9  -9  10    0.82    0.41 
  -2 -23  11    0.43    0.35 
  -5 -18  11    0.44    0.43 
  -6 -16  11    1.92    0.62 
  -8 -13  11    1.65    0.55 
  -9 -11  11    0.75    0.29 
  -3 -24  12    0.26    0.27 
  -6 -19  12    0.29    0.31 
   7  18 -13    0.70    0.39 
   6  20 -13    0.29    0.40 
   4  23 -13    0.38    0.28 
   9  12 -12   -0.16    0.32 
   8  14 -12    0.93    0.34 
   7  16 -12   -0.06    0.11 
   5  19 -12    0.08    0.26 
   4  21 -12    0.86    0.47 
   2  24 -12   -0.18    0.17 
   9  10 -11    0.57    0.30 
   8  12 -11   -0.04    0.24 
   6  15 -11    0.19    0.36 
   5  17 -11    0.16    0.38 
   2  22 -11    0.15    0.33 
   0  25 -11   -0.19    0.20 
  10   6 -10   -0.07    0.24 
   7  11 -10    0.17    0.36 
   6  13 -10    0.05    0.47 
   5  15 -10    1.81    0.64 
   2  20 -10    0.51    0.49 
   0  23 -10    0.53    0.40 
   8   7  -9    0.20    0.42 
   7   9  -9   -0.18    0.43 
   4  14  -9    0.36    0.54 
   3  16  -9    0.07    0.42 
   1  19  -9    0.38    0.54 
   0  21  -9    0.17    0.33 
  -2  24  -9    0.36    0.31 
  10   1  -8    0.40    0.26 
   9   3  -8    1.50    0.51 
   5  10  -8    0.34    0.61 
   4  12  -8    0.42    0.67 
   1  17  -8    0.30    0.57 
  -1  20  -8    0.05    0.47 
  -2  22  -8    0.00    0.33 
   6   6  -7   -0.25    0.61 
   5   8  -7    2.20    0.76 
   2  13  -7    1.19    0.75 
  -1  18  -7    0.34    0.56 
  -3  21  -7    0.27    0.29 
   8   0  -6    0.17    0.44 
   7   2  -6    1.02    0.52 
   3   9  -6   17.99    1.59 
   0  14  -6    0.55    0.73 
  -3  19  -6    0.23    0.45 
  -5  22  -6    0.84    0.34 
   4   5  -5    5.86    1.03 
   1  10  -5    9.06    1.19 
  -2  15  -5    0.10    0.49 
   6  -1  -4    1.39    0.51 
   2   6  -4   11.67    1.31 
  -1  11  -4   15.63    1.26 
  -4  16  -4    0.09    0.40 
  -6  19  -4    0.10    0.14 
  10 -11  -3    0.34    0.12 
  -3  12  -3    0.85    0.56 
   5  -4  -2    1.18    0.44 
   1   3  -2   11.37    1.00 
  -7  16  -2    0.41    0.17 
  -4   9  -1    3.23    0.47 
  -2   1   1  101.66    1.37 
   4 -12   2    1.33    0.45 
   1  -9   3    0.59    0.71 
   5 -19   4    0.71    0.39 
   4 -17   4    1.44    0.47 
   3 -15   4    1.47    0.55 
  -1  -8   4    3.29    1.02 
  -4  -3   4   10.37    1.05 
  -7   2   4    2.11    0.48 
  -9   5   4    0.86    0.27 
   1 -14   5   13.64    1.23 
  -3  -7   5    5.72    1.20 
  -6  -2   5    1.04    0.59 
   4 -22   6    0.15    0.23 
   3 -20   6    0.21    0.39 
  -1 -13   6   21.62    1.65 
  -2 -11   6    0.45    0.89 
  -5  -6   6    2.15    0.78 
  -7  -3   6    0.45    0.51 
   3 -23   7    0.34    0.24 
   2 -21   7    0.43    0.47 
   1 -19   7    0.94    0.57 
   0 -17   7    1.55    0.63 
  -3 -12   7    4.17    1.03 
  -6  -7   7    6.37    1.03 
  -9  -2   7    0.33    0.22 
   0 -20   8   -0.12    0.47 
  -1 -18   8    0.09    0.56 
  -2 -16   8    1.68    0.73 
  -5 -11   8    0.77    0.68 
  -8  -6   8    0.16    0.40 
 -10  -3   8   -0.27    0.20 
   1 -24   9    0.68    0.50 
  -2 -19   9    0.22    0.59 
  -3 -17   9   -0.12    0.58 
  -4 -15   9    1.63    0.72 
  -6 -12   9    0.89    0.63 
  -7 -10   9    0.54    0.56 
  -9  -7   9    0.10    0.29 
   0 -25  10    0.10    0.15 
  -1 -23  10    0.72    0.33 
  -2 -21  10    0.36    0.45 
  -4 -18  10   -0.11    0.52 
  -5 -16  10    0.35    0.64 
  -7 -13  10    0.08    0.45 
  -8 -11  10    0.37    0.52 
 -10  -8  10    0.14    0.12 
  -3 -22  11   -0.14    0.39 
  -4 -20  11    0.39    0.36 
  -6 -17  11    0.25    0.21 
  -7 -15  11   -0.25    0.38 
  -9 -12  11    0.08    0.20 
  -4 -23  12    0.38    0.35 
  -5 -21  12   -0.33    0.31 
  -7 -18  12    0.96    0.36 
  -8 -16  12    0.66    0.28 
   5  22 -13   -0.17    0.32 
   8  15 -12    0.10    0.16 
   6  18 -12   -0.05    0.19 
   5  20 -12   -0.01    0.19 
   3  23 -12   -0.06    0.21 
   2  25 -12   -0.06    0.24 
   7  14 -11    0.06    0.26 
   6  16 -11    0.46    0.35 
   3  21 -11    0.26    0.30 
   1  24 -11   -0.18    0.30 
   9   8 -10    0.05    0.14 
   8  10 -10    0.13    0.20 
   7  12 -10    0.77    0.41 
   4  17 -10    1.05    0.57 
   1  22 -10    0.13    0.38 
  -1  25 -10   -0.07    0.22 
  10   4  -9    0.25    0.21 
   9   6  -9    0.46    0.38 
   6  11  -9    1.24    0.67 
   5  13  -9    0.56    0.49 
   2  18  -9   -0.02    0.54 
  -1  23  -9   -0.03    0.27 
   8   5  -8    0.63    0.51 
   7   7  -8    1.45    0.62 
   6   9  -8    0.40    0.59 
   3  14  -8    0.29    0.68 
   0  19  -8    1.72    0.71 
  -3  24  -8    0.14    0.21 
  10  -1  -7    0.35    0.27 
   9   1  -7    0.11    0.24 
   4  10  -7    2.19    0.83 
   1  15  -7    4.76    0.95 
  -2  20  -7    0.67    0.51 
  -4  23  -7    0.23    0.20 
   6   4  -6    1.01    0.59 
   2  11  -6    1.04    0.88 
  -1  16  -6    0.75    0.62 
  10  -6  -5   -0.01    0.13 
   9  -4  -5    1.32    0.39 
   8  -2  -5    0.36    0.38 
   3   7  -5    5.48    1.08 
   0  12  -5    6.37    1.16 
  -3  17  -5    0.62    0.50 
  -5  20  -5    0.23    0.25 
   5   1  -4    3.24    0.81 
   1   8  -4    3.21    1.01 
  -2  13  -4    0.45    0.58 
   9  -9  -3    0.51    0.21 
   8  -7  -3    0.41    0.28 
  -1   9  -3    0.69    0.71 
  -6  17  -3    0.24    0.25 
  -5  13  -2    0.18    0.29 
   2  -6   1    5.64    0.65 
   6 -16   2    0.82    0.30 
   5 -14   2    1.89    0.41 
   0  -5   2    0.88    0.70 
  -6   5   2    6.39    0.50 
   2 -11   3    3.89    0.79 
  -2  -4   3   21.13    1.44 
  -5   1   3    8.12    0.82 
   6 -21   4    0.04    0.17 
   0 -10   4    0.62    0.84 
   5 -22   5    0.31    0.21 
   4 -20   5    0.54    0.36 
   3 -18   5    0.64    0.49 
   2 -16   5    1.93    0.67 
  -2  -9   5   17.49    1.55 
  -5  -4   5    0.21    0.75 
  -8   1   5    1.32    0.49 
 -10   4   5    0.30    0.17 
   1 -17   6    0.20    0.52 
   0 -15   6    0.92    0.65 
  -3 -10   6    3.11    1.09 
  -4  -8   6    5.77    1.12 
  -6  -5   6    3.30    0.75 
  -9   0   6    0.35    0.32 
  -1 -16   7    0.59    0.68 
  -2 -14   7    2.34    0.79 
  -5  -9   7    0.49    0.72 
  -8  -4   7    0.52    0.44 
 -10  -1   7    0.03    0.09 
   2 -24   8    0.37    0.32 
   1 -22   8   -0.06    0.36 
  -3 -15   8    0.67    0.67 
  -4 -13   8    1.38    0.78 
  -6 -10   8    0.42    0.59 
  -7  -8   8    0.35    0.50 
  -9  -5   8    0.09    0.22 
   1 -25   9    0.35    0.33 
   0 -23   9    1.90    0.60 
  -1 -21   9   -0.06    0.39 
  -4 -16   9    0.67    0.64 
  -5 -14   9    0.06    0.53 
  -7 -11   9    0.67    0.59 
  -8  -9   9    0.33    0.45 
  -1 -24  10    0.26    0.26 
  -2 -22  10   -0.14    0.39 
  -3 -20  10    0.35    0.46 
  -5 -17  10    1.19    0.66 
  -6 -15  10    0.45    0.60 
  -8 -12  10    0.39    0.43 
  -9 -10  10   -0.18    0.30 
  -2 -25  11   -0.43    0.37 
  -3 -23  11   -0.05    0.28 
  -4 -21  11   -0.21    0.16 
  -5 -19  11    0.16    0.33 
  -7 -16  11    0.37    0.22 
  -8 -14  11    0.24    0.18 
  -5 -22  12    0.27    0.39 
  -6 -20  12    0.17    0.24 
   6  19 -12    0.11    0.24 
   4  22 -12    0.14    0.25 
   3  24 -12    0.74    0.39 
   8  13 -11    1.51    0.41 
   7  15 -11    0.15    0.37 
   5  18 -11    0.39    0.34 
  10   7 -10    0.04    0.18 
   9   9 -10    0.45    0.30 
   6  14 -10    0.37    0.39 
   5  16 -10    0.36    0.45 
   3  19 -10    0.32    0.39 
   2  21 -10    0.18    0.42 
   0  24 -10    0.43    0.34 
  -1  26 -10    0.17    0.33 
   8   8  -9    0.41    0.36 
   7  10  -9    0.78    0.54 
   4  15  -9    1.61    0.66 
   3  17  -9    0.08    0.43 
   1  20  -9   -0.12    0.45 
   0  22  -9    0.39    0.39 
  -2  25  -9    0.54    0.32 
  10   2  -8    0.48    0.26 
   9   4  -8    0.54    0.49 
   5  11  -8    0.54    0.58 
   4  13  -8    0.45    0.64 
   2  16  -8    2.34    0.81 
   1  18  -8    0.14    0.55 
  -1  21  -8   -0.02    0.51 
   8   3  -7    0.52    0.49 
   7   5  -7    0.33    0.50 
   6   7  -7    9.32    1.09 
   3  12  -7    8.98    1.22 
   2  14  -7    2.64    0.85 
   0  17  -7    2.61    0.76 
  -3  22  -7    0.50    0.29 
  10  -3  -6    0.25    0.23 
   5   6  -6    1.50    0.71 
   4   8  -6    5.96    1.11 
   1  13  -6   22.60    1.67 
  -2  18  -6    0.07    0.49 
  -4  21  -6    0.15    0.16 
   7   0  -5    6.38    0.78 
   6   2  -5    1.05    0.61 
   2   9  -5   15.35    1.44 
  -1  14  -5   10.98    1.16 
  -6  22  -5    0.15    0.12 
   4   3  -4   15.71    1.25 
   0  10  -4    1.42    0.80 
  -5  18  -4    0.44    0.31 
  -7  21  -4   -0.16    0.21 
   7  -5  -3    1.40    0.41 
   2   4  -3   17.41    1.29 
  -4  14  -3    0.87    0.45 
   0   5  -2    1.09    0.78 
  -3  10  -2    6.42    0.76 
   7 -18   2    0.51    0.16 
  -3   0   2    5.75    0.77 
   4 -15   3    0.84    0.45 
   3 -13   3    6.75    0.76 
  -1  -6   3   30.56    1.62 
  -7   4   3    0.76    0.32 
   2 -14   4    0.23    0.61 
   1 -12   4   15.96    1.32 
  -3  -5   4   11.75    1.22 
  -6   0   4    0.27    0.46 
  -8   3   4    0.62    0.34 
   0 -13   5    0.21    0.77 
  -1 -11   5    3.96    1.06 
  -4  -6   5    5.67    1.09 
  -7  -1   5    3.34    0.73 
  -9   2   5    0.88    0.36 
   4 -23   6    0.28    0.20 
   2 -19   6    0.16    0.46 
  -2 -12   6    8.68    1.28 
  -5  -7   6    5.44    0.99 
  -8  -2   6    0.44    0.42 
 -10   1   6    0.30    0.16 
   3 -24   7    0.03    0.16 
   2 -22   7    0.56    0.44 
   1 -20   7    0.18    0.47 
   0 -18   7    0.27    0.50 
  -3 -13   7    1.00    0.75 
  -4 -11   7    2.17    0.86 
  -6  -8   7    3.43    0.85 
  -7  -6   7    0.19    0.52 
  -9  -3   7    0.18    0.22 
   1 -23   8    1.13    0.50 
   0 -21   8    0.60    0.50 
  -1 -19   8    0.54    0.55 
  -2 -17   8    0.47    0.56 
  -4 -14   8    0.13    0.64 
  -5 -12   8    0.61    0.67 
  -8  -7   8    0.57    0.44 
 -10  -4   8    1.07    0.37 
  -1 -22   9    0.39    0.42 
  -2 -20   9    0.98    0.68 
  -3 -18   9    1.24    0.64 
  -5 -15   9    0.53    0.62 
  -6 -13   9    0.65    0.69 
  -8 -10   9    0.38    0.47 
  -9  -8   9    0.09    0.38 
   0 -26  10    1.02    0.43 
  -2 -23  10    0.39    0.37 
  -3 -21  10    0.18    0.42 
  -4 -19  10    0.35    0.48 
  -6 -16  10    0.65    0.52 
  -7 -14  10   -0.22    0.54 
  -9 -11  10    0.14    0.26 
  -3 -24  11    0.31    0.32 
  -4 -22  11   -0.29    0.23 
  -5 -20  11    0.01    0.21 
  -6 -18  11   -0.09    0.15 
  -8 -15  11    0.30    0.32 
  -9 -13  11    0.34    0.34 
   8  16 -12    0.66    0.41 
   7  18 -12    0.63    0.44 
   5  21 -12   -0.08    0.19 
   4  23 -12    0.60    0.32 
   9  12 -11    0.09    0.35 
   6  17 -11   -0.34    0.27 
   5  19 -11    0.87    0.37 
   3  22 -11   -0.05    0.27 
   2  24 -11   -0.11    0.31 
   8  11 -10    0.45    0.27 
   7  13 -10    0.31    0.35 
   6  15 -10    0.41    0.38 
   4  18 -10    0.33    0.41 
   3  20 -10    0.68    0.42 
   1  23 -10    0.25    0.26 
   0  25 -10    0.15    0.22 
  10   5  -9   -0.23    0.28 
   9   7  -9    0.14    0.31 
   6  12  -9    2.35    0.72 
   5  14  -9    0.37    0.49 
   4  16  -9    0.37    0.57 
   2  19  -9    0.18    0.55 
   1  21  -9    0.40    0.40 
  -1  24  -9    0.37    0.26 
   8   6  -8    0.35    0.46 
   7   8  -8    0.12    0.55 
   6  10  -8    0.54    0.61 
   3  15  -8    1.07    0.68 
   0  20  -8    0.30    0.51 
  -2  23  -8    0.76    0.34 
  -3  25  -8    0.58    0.32 
  10   0  -7    0.04    0.19 
   5   9  -7    0.30    0.63 
   4  11  -7    3.07    0.89 
   1  16  -7    1.13    0.68 
  -1  19  -7    0.49    0.53 
  -2  21  -7    0.07    0.40 
  -4  24  -7   -0.23    0.19 
   9  -1  -6    0.46    0.31 
   8   1  -6    0.47    0.49 
   7   3  -6    0.58    0.50 
   3  10  -6    4.51    1.15 
   0  15  -6    1.57    0.73 
  -3  20  -6    0.27    0.30 
  -5  23  -6   -0.20    0.32 
   5   4  -5    0.61    0.74 
   1  11  -5    4.81    1.18 
  -2  16  -5    1.39    0.62 
  -4  19  -5    0.29    0.33 
  10  -8  -4    0.09    0.19 
   9  -6  -4    0.20    0.28 
   3   5  -4   15.33    1.38 
  -3  15  -4    2.20    0.61 
   6  -3  -3    0.60    0.41 
   1   6  -3   25.71    1.51 
  -2  11  -3    5.53    0.84 
   3  -8   1    2.13    0.50 
   1  -7   2    4.85    0.84 
  -8   8   2    1.07    0.25 
 -10  11   2    0.75    0.13 
   7 -21   3    0.30    0.14 
   6 -19   3    0.22    0.26 
   5 -17   3    0.71    0.33 
  -4  -1   3   22.13    1.20 
  -9   7   3    2.66    0.31 
   6 -22   4    0.18    0.11 
   5 -20   4    0.38    0.32 
   4 -18   4   -0.14    0.37 
   3 -16   4    0.02    0.50 
  -2  -7   4   28.66    1.76 
  -5  -2   4   14.81    1.18 
 -10   6   4    1.15    0.25 
   3 -19   5    1.27    0.55 
   2 -17   5    0.80    0.52 
   1 -15   5    0.58    0.63 
  -3  -8   5   11.30    1.37 
  -6  -3   5    2.35    0.69 
   1 -18   6    0.25    0.48 
   0 -16   6    0.44    0.62 
  -1 -14   6    4.69    0.99 
  -4  -9   6    8.13    1.22 
  -7  -4   6    0.92    0.54 
  -1 -17   7    0.59    0.65 
  -2 -15   7    0.61    0.67 
  -5 -10   7    0.90    0.69 
  -8  -5   7    0.08    0.41 
 -10  -2   7    0.70    0.25 
   2 -25   8    0.15    0.28 
  -2 -18   8    0.62    0.63 
  -3 -16   8    1.87    0.78 
  -6 -11   8    0.28    0.58 
  -7  -9   8    0.15    0.50 
  -9  -6   8    0.31    0.26 
   1 -26   9    0.13    0.28 
   0 -24   9    0.60    0.36 
  -3 -19   9    0.83    0.55 
  -4 -17   9    0.75    0.64 
  -7 -12   9    0.24    0.57 
  -9  -9   9    0.24    0.34 
 -10  -7   9    1.32    0.34 
  -1 -25  10    0.07    0.10 
  -4 -20  10    1.03    0.48 
  -5 -18  10    0.14    0.44 
  -7 -15  10    0.23    0.43 
  -8 -13  10    0.69    0.49 
  -4 -23  11    0.11    0.28 
  -5 -21  11    0.05    0.19 
  -6 -19  11    0.11    0.22 
  -8 -16  11    0.27    0.20 
   6  20 -12    0.39    0.38 
   5  22 -12    1.19    0.53 
   8  14 -11    0.29    0.27 
   7  16 -11    0.23    0.22 
   6  18 -11    0.24    0.22 
   4  21 -11    0.22    0.30 
   3  23 -11    0.06    0.27 
   2  25 -11   -0.07    0.21 
  10   8 -10    0.33    0.27 
   9  10 -10   -0.16    0.25 
   8  12 -10    0.28    0.26 
   5  17 -10    0.91    0.47 
   4  19 -10    0.39    0.42 
   2  22 -10    0.50    0.31 
   1  24 -10   -0.16    0.25 
   8   9  -9    0.34    0.30 
   7  11  -9    0.89    0.54 
   6  13  -9    1.34    0.62 
   3  18  -9    0.74    0.52 
   2  20  -9    1.30    0.65 
   0  23  -9    2.25    0.65 
  10   3  -8    0.38    0.31 
   9   5  -8    0.11    0.48 
   5  12  -8    1.01    0.60 
   4  14  -8    0.33    0.56 
   2  17  -8    0.51    0.61 
   1  19  -8    0.88    0.64 
  -1  22  -8    0.36    0.37 
  -2  24  -8    0.57    0.33 
   9   2  -7    0.15    0.29 
   8   4  -7    0.09    0.42 
   7   6  -7    0.40    0.57 
   3  13  -7    0.86    0.75 
   0  18  -7    0.12    0.61 
  -3  23  -7    0.04    0.29 
   6   5  -6    4.30    0.81 
   5   7  -6    6.58    1.04 
   2  12  -6    8.67    1.25 
   1  14  -6    4.70    1.02 
  -1  17  -6    0.25    0.49 
  -2  19  -6   -0.05    0.50 
  -4  22  -6   -0.14    0.15 
  10  -5  -5    0.03    0.15 
   4   6  -5    5.79    1.07 
   3   8  -5   13.48    1.41 
   0  13  -5    0.11    0.80 
  -3  18  -5    0.41    0.49 
  -5  21  -5    0.36    0.18 
   8  -4  -4    0.20    0.33 
   7  -2  -4    1.45    0.53 
   2   7  -4   29.24    1.76 
  -1  12  -4   15.72    1.28 
  -4  17  -4    1.72    0.49 
   5  -1  -3    5.81    0.77 
  -5  16  -3    3.18    0.54 
  -7  19  -3    0.25    0.16 
   3   0  -2    7.38    0.85 
  -1   7  -2    5.44    0.87 
  -6  15  -2    0.58    0.31 
  -8  18  -2    0.31    0.15 
  -2   6  -1    4.79    0.66 
  -7  14  -1    0.18    0.16 
   2  -9   2    8.23    0.85 
   1 -10   3    3.76    0.87 
   0  -8   3    5.79    1.01 
  -6   2   3    3.45    0.58 
   0 -11   4    1.05    0.79 
  -1  -9   4    2.10    0.92 
  -4  -4   4   11.37    1.16 
  -7   1   4    0.68    0.42 
   5 -23   5    0.22    0.15 
   4 -21   5    0.66    0.29 
  -1 -12   5   14.96    1.48 
  -2 -10   5    0.25    0.89 
  -5  -5   5    2.63    0.92 
  -8   0   5    0.54    0.43 
 -10   3   5    0.24    0.14 
   4 -24   6    0.17    0.12 
   3 -22   6    0.93    0.36 
   2 -20   6    0.40    0.51 
  -2 -13   6    5.37    1.07 
  -3 -11   6    0.41    0.81 
  -6  -6   6    1.01    0.71 
  -9  -1   6    0.55    0.33 
   3 -25   7    0.17    0.25 
   2 -23   7    0.73    0.45 
   1 -21   7    1.46    0.60 
   0 -19   7    0.48    0.52 
  -3 -14   7    0.38    0.71 
  -4 -12   7    1.68    0.81 
  -7  -7   7    0.58    0.60 
  -9  -4   7    0.46    0.32 
   2 -26   8    0.07    0.26 
   1 -24   8    0.26    0.51 
   0 -22   8    0.18    0.44 
  -1 -20   8    0.07    0.51 
  -4 -15   8    0.96    0.70 
  -5 -13   8    0.32    0.63 
  -7 -10   8    1.19    0.67 
  -8  -8   8    0.09    0.43 
   0 -25   9    0.27    0.25 
  -1 -23   9    0.60    0.36 
  -2 -21   9    0.18    0.48 
  -4 -18   9    1.14    0.66 
  -5 -16   9    1.13    0.65 
  -6 -14   9    1.10    0.65 
  -8 -11   9    0.15    0.54 
 -10  -8   9   -0.07    0.22 
  -1 -26  10    0.05    0.23 
  -3 -22  10   -0.07    0.38 
  -5 -19  10    0.03    0.40 
  -6 -17  10   -0.10    0.27 
  -8 -14  10    0.21    0.35 
  -9 -12  10    0.28    0.26 
  -5 -22  11   -0.28    0.24 
  -6 -20  11   -0.00    0.33 
  -7 -18  11    0.37    0.22 
   9  13 -11    0.44    0.39 
   8  15 -11   -0.31    0.24 
   7  17 -11    0.16    0.35 
   5  20 -11    0.03    0.30 
   4  22 -11    0.26    0.22 
   3  24 -11    0.45    0.36 
   7  14 -10    0.08    0.38 
   6  16 -10    0.48    0.37 
   5  18 -10    0.25    0.46 
   3  21 -10    0.18    0.33 
   2  23 -10    0.42    0.23 
  10   6  -9   -0.01    0.14 
   8  10  -9    0.19    0.24 
   5  15  -9    0.68    0.55 
   4  17  -9    0.93    0.66 
   1  22  -9    1.41    0.56 
  -1  25  -9   -0.30    0.24 
   8   7  -8    0.23    0.41 
   7   9  -8   -0.28    0.47 
   6  11  -8    0.70    0.65 
   3  16  -8    1.06    0.63 
   2  18  -8    0.09    0.58 
   0  21  -8    0.06    0.43 
  -1  23  -8    0.96    0.44 
   6   8  -7    4.06    0.87 
   5  10  -7    0.98    0.73 
   2  15  -7    0.51    0.72 
   1  17  -7    0.28    0.58 
  -1  20  -7    0.11    0.52 
  -2  22  -7   -0.01    0.43 
  10  -2  -6   -0.12    0.27 
   9   0  -6   -0.04    0.29 
   4   9  -6    7.21    1.15 
   3  11  -6    0.70    0.81 
   0  16  -6    0.16    0.66 
   9  -3  -5    0.47    0.32 
   8  -1  -5    1.00    0.46 
   7   1  -5    1.46    0.55 
   2  10  -5   -0.15    0.86 
  -1  15  -5    1.57    0.73 
  -4  20  -5    0.78    0.37 
   6   0  -4    1.42    0.54 
   5   2  -4   14.50    1.18 
   1   9  -4    1.44    0.89 
  -2  14  -4    0.06    0.54 
   4   1  -3   21.97    1.24 
   0   8  -3    4.37    0.99 
  -3  13  -3    6.00    0.80 
   2   2  -2    8.53    0.87 
  -4  12  -2    1.59    0.49 
   1   1  -1    0.60    0.65 
  -5  11  -1    2.70    0.39 
   8 -15   0    1.23    0.17 
   5 -12   1    0.32    0.30 
   4 -10   1    0.71    0.38 
  -1  -1   1    0.48    0.65 
   4 -13   2    2.42    0.53 
   3 -11   2   24.06    1.16 
  -2  -2   2    9.56    0.95 
  -5   3   2   10.45    0.74 
   3 -14   3    0.72    0.50 
   2 -12   3   10.42    1.00 
  -3  -3   3    7.93    1.02 
  -8   5   3    0.23    0.26 
   2 -15   4    2.45    0.73 
   1 -13   4    7.97    1.09 
  -3  -6   4   13.15    1.31 
  -9   4   4    1.19    0.33 
   1 -16   5    0.65    0.59 
   0 -14   5    0.82    0.79 
  -4  -7   5    5.40    1.20 
  -7  -2   5    1.10    0.55 
   1 -19   6    2.22    0.64 
   0 -17   6    0.48    0.60 
  -1 -15   6    3.35    0.90 
  -4 -10   6    1.78    0.85 
  -5  -8   6   -0.00    0.66 
  -8  -3   6    0.83    0.51 
 -10   0   6    0.01    0.21 
   1 -22   7    0.52    0.47 
   0 -20   7    0.79    0.57 
  -1 -18   7    0.16    0.64 
  -2 -16   7    0.90    0.62 
  -5 -11   7    1.83    0.80 
  -6  -9   7    0.86    0.64 
  -8  -6   7    0.44    0.46 
 -10  -3   7    0.03    0.10 
   1 -25   8    0.16    0.41 
   0 -23   8    0.67    0.49 
  -1 -21   8    0.11    0.48 
  -2 -19   8    0.70    0.69 
  -3 -17   8    0.76    0.68 
  -5 -14   8    0.27    0.60 
  -6 -12   8    0.17    0.59 
  -8  -9   8    0.06    0.44 
  -9  -7   8    0.38    0.40 
   0 -26   9   -0.03    0.18 
  -1 -24   9    0.43    0.37 
  -2 -22   9   -0.00    0.44 
  -3 -20   9    0.18    0.45 
  -5 -17   9    0.24    0.66 
  -6 -15   9    0.01    0.60 
  -7 -13   9    0.44    0.51 
  -9 -10   9   -0.06    0.36 
  -2 -25  10    0.27    0.32 
  -3 -23  10    0.13    0.40 
  -4 -21  10   -0.04    0.26 
  -5 -20  10    0.34    0.39 
  -6 -18  10    0.05    0.24 
  -7 -16  10    0.06    0.31 
  -6 -21  11    0.05    0.30 
   8  16 -11    0.99    0.46 
   6  19 -11    0.29    0.24 
   5  21 -11    0.94    0.35 
   4  23 -11    0.39    0.27 
   9  11 -10   -0.32    0.31 
   8  13 -10    0.96    0.37 
   7  15 -10    0.30    0.44 
   6  17 -10    0.17    0.26 
   4  20 -10    0.41    0.28 
   3  22 -10    0.20    0.33 
   1  25 -10    0.78    0.34 
   7  12  -9    0.22    0.32 
   6  14  -9    1.14    0.46 
   5  16  -9    1.00    0.59 
   3  19  -9    0.38    0.43 
   2  21  -9    0.45    0.51 
   0  24  -9    0.52    0.39 
  -1  26  -9    0.27    0.34 
  10   4  -8    0.15    0.19 
   9   6  -8    0.35    0.45 
   5  13  -8    0.41    0.54 
   4  15  -8    0.86    0.64 
   1  20  -8    0.02    0.58 
  -2  25  -8    0.24    0.24 
  10   1  -7   -0.01    0.22 
   9   3  -7    0.33    0.41 
   8   5  -7    0.42    0.46 
   7   7  -7    0.86    0.55 
   4  12  -7    1.42    0.77 
   3  14  -7    0.32    0.59 
   0  19  -7    0.31    0.60 
  -3  24  -7    0.09    0.17 
   8   2  -6    0.34    0.49 
   7   4  -6    1.21    0.57 
   6   6  -6    0.88    0.68 
   2  13  -6    5.75    1.09 
  -1  18  -6    0.19    0.55 
  -4  23  -6   -0.00    0.10 
   6   3  -5    2.22    0.70 
   5   5  -5    4.23    0.95 
   1  12  -5   14.06    1.47 
  -2  17  -5    0.30    0.56 
   4   4  -4   10.30    1.18 
   0  11  -4    1.39    0.93 
  -3  16  -4    0.22    0.44 
  -5  19  -4    2.00    0.44 
   3   3  -3    6.85    1.05 
  -1  10  -3    4.36    0.89 
  -4  15  -3    1.85    0.53 
  -6  18  -3    1.26    0.30 
  -2   9  -2    8.12    0.87 
  -7  17  -2    0.12    0.20 
  -6  10   0    3.84    0.23 
   8 -18   1    0.15    0.09 
   7 -16   1    0.26    0.18 
   6 -14   1    1.25    0.32 
  -4   4   1    1.57    0.35 
   7 -19   2    0.21    0.12 
   6 -17   2    0.09    0.22 
   5 -15   2    0.59    0.35 
  -1  -4   2    6.18    0.97 
   6 -20   3    0.24    0.24 
   5 -18   3    0.71    0.36 
   4 -16   3    4.84    0.68 
  -2  -5   3    2.03    1.05 
  -5   0   3   17.58    1.15 
 -10   8   3    0.63    0.14 
   5 -21   4    0.43    0.32 
   4 -19   4    1.70    0.48 
   3 -17   4    2.81    0.69 
  -2  -8   4    5.52    1.18 
  -6  -1   4    2.15    0.65 
  -8   2   4    0.29    0.34 
   5 -24   5   -0.01    0.09 
   4 -22   5    0.16    0.27 
   3 -20   5    0.21    0.43 
   2 -18   5    0.59    0.56 
  -2 -11   5    2.76    1.08 
  -3  -9   5    5.15    1.21 
  -6  -4   5    0.22    0.61 
  -9   1   5    0.22    0.35 
   4 -25   6    0.18    0.17 
   3 -23   6    0.15    0.23 
   2 -21   6    0.43    0.51 
  -2 -14   6    3.19    0.90 
  -3 -12   6    1.75    0.88 
  -6  -7   6    1.52    0.78 
  -7  -5   6    0.81    0.58 
  -9  -2   6    0.20    0.25 
   2 -24   7    0.99    0.44 
  -2 -17   7    1.30    0.66 
  -3 -15   7    0.74    0.73 
  -4 -13   7    0.19    0.73 
  -6 -10   7    0.62    0.63 
  -7  -8   7    0.23    0.58 
  -9  -5   7    0.23    0.30 
  -1 -22   8    0.03    0.31 
  -2 -20   8    0.55    0.64 
  -3 -18   8    0.09    0.55 
  -4 -16   8    0.42    0.66 
  -6 -13   8    1.85    0.76 
  -7 -11   8    0.72    0.68 
  -9  -8   8    1.21    0.55 
 -10  -6   8   -0.12    0.14 
  -1 -25   9    0.11    0.23 
  -2 -23   9    0.96    0.49 
  -3 -21   9    0.10    0.41 
  -4 -19   9    0.44    0.57 
  -6 -16   9    2.02    0.71 
  -7 -14   9    0.42    0.59 
  -8 -12   9    0.11    0.46 
  -9 -11   9    0.04    0.24 
 -10  -9   9    0.04    0.12 
  -3 -24  10   -0.23    0.36 
  -4 -22  10   -0.08    0.20 
  -6 -19  10    0.34    0.35 
  -7 -17  10   -0.21    0.34 
  -8 -15  10    0.50    0.36 
   7  18 -11    0.66    0.46 
   6  20 -11    0.65    0.40 
   5  22 -11    0.19    0.17 
   9  12 -10   -0.04    0.37 
   8  14 -10    0.31    0.21 
   7  16 -10    0.13    0.25 
   5  19 -10    0.39    0.36 
   4  21 -10    0.74    0.36 
   3  23 -10    0.05    0.21 
   2  24 -10    0.26    0.31 
   1  26 -10   -0.38    0.36 
  10   7  -9    0.18    0.21 
   9   9  -9    0.28    0.26 
   8  11  -9    1.17    0.48 
   7  13  -9    0.98    0.44 
   6  15  -9    0.21    0.37 
   4  18  -9    0.98    0.55 
   3  20  -9    0.21    0.41 
   2  22  -9    0.48    0.40 
   1  23  -9    0.09    0.29 
   0  25  -9    0.13    0.23 
   8   8  -8    0.09    0.31 
   7  10  -8    1.49    0.57 
   6  12  -8    0.11    0.53 
   5  14  -8    0.04    0.55 
   3  17  -8    0.99    0.61 
   2  19  -8    0.80    0.60 
   0  22  -8    0.02    0.34 
  -1  24  -8    0.59    0.35 
   6   9  -7    0.86    0.65 
   5  11  -7    1.78    0.80 
   4  13  -7    0.28    0.65 
   2  16  -7    0.55    0.69 
   1  18  -7    0.62    0.62 
  -1  21  -7    1.17    0.59 
  -2  23  -7    0.40    0.39 
   5   8  -6   -0.08    0.62 
   4  10  -6    0.96    0.83 
   1  15  -6    3.29    0.88 
   0  17  -6    0.06    0.59 
  -2  20  -6    0.51    0.48 
  -3  22  -6    0.80    0.34 
   4   7  -5    5.59    1.08 
   3   9  -5    5.37    1.19 
   0  14  -5    0.63    0.70 
  -1  16  -5    1.59    0.67 
  -3  19  -5    0.99    0.48 
  -5  22  -5    0.76    0.30 
   3   6  -4   17.13    1.41 
   2   8  -4    4.17    1.11 
  -1  13  -4    9.22    1.14 
  -4  18  -4    0.30    0.37 
  -6  21  -4    1.16    0.26 
   2   5  -3    1.31    0.98 
  -2  12  -3   11.56    1.11 
   1   4  -2    6.82    0.91 
  -5  14  -2    1.83    0.43 
  -3   8  -1    2.10    0.52 
  -4   1   2   16.91    0.96 
  -7   6   2    1.93    0.34 
  -9   9   2    0.11    0.09 
  -1  -7   3   31.25    1.72 
  -7   3   3    0.51    0.34 
   0 -12   4    6.14    1.11 
  -1 -10   4    2.03    0.93 
  -5  -3   4    5.94    1.00 
 -10   5   4    0.37    0.18 
   1 -17   5    0.80    0.55 
   0 -15   5    7.51    1.10 
  -1 -13   5    0.46    0.82 
  -5  -6   5    1.46    0.84 
  -8  -1   5    1.38    0.49 
   3 -24   6   -0.11    0.11 
   2 -22   6   -0.00    0.41 
   1 -20   6    1.37    0.60 
   0 -18   6   -0.07    0.54 
  -1 -16   6    0.28    0.67 
  -4 -11   6    2.07    0.89 
  -5  -9   6    0.53    0.77 
  -8  -4   6    0.30    0.44 
 -10  -1   6    0.36    0.16 
   2 -25   7    0.94    0.41 
   1 -23   7    0.37    0.47 
   0 -21   7    0.22    0.45 
  -1 -19   7    0.61    0.58 
  -4 -14   7    0.99    0.77 
  -5 -12   7    0.24    0.67 
  -8  -7   7    1.05    0.51 
 -10  -4   7    2.05    0.48 
   1 -26   8    0.24    0.35 
   0 -24   8    1.27    0.48 
  -3 -19   8    1.29    0.63 
  -4 -17   8    0.35    0.62 
  -5 -15   8    0.35    0.67 
  -7 -12   8    0.48    0.63 
  -8 -10   8    0.23    0.55 
 -10  -7   8    0.73    0.26 
  -1 -26   9    0.36    0.29 
  -2 -24   9    0.18    0.31 
  -3 -22   9    0.27    0.42 
  -4 -20   9    1.06    0.50 
  -5 -18   9    0.03    0.50 
  -7 -15   9    0.39    0.52 
  -8 -13   9    0.48    0.51 
  -3 -25  10    0.13    0.23 
  -4 -23  10    0.48    0.38 
  -5 -21  10    0.07    0.29 
  -6 -20  10    0.69    0.46 
  -7 -18  10    0.28    0.34 
  -8 -16  10    0.35    0.27 
   7  19 -11   -0.14    0.39 
   6  21 -11   -0.17    0.36 
   9  13 -10    0.62    0.34 
   6  18 -10   -0.06    0.23 
   5  20 -10    0.63    0.35 
   4  22 -10    0.18    0.20 
   2  25 -10    0.30    0.21 
  10   8  -9    0.22    0.16 
   9  10  -9    0.53    0.35 
   8  12  -9   -0.17    0.29 
   5  17  -9   -0.05    0.38 
   4  19  -9    0.01    0.29 
   3  21  -9    0.66    0.46 
   1  24  -9    0.06    0.24 
   9   7  -8    0.56    0.41 
   8   9  -8    0.30    0.34 
   7  11  -8    0.93    0.53 
   4  16  -8    0.33    0.63 
   3  18  -8    0.15    0.51 
   1  21  -8   -0.25    0.48 
   0  23  -8    0.64    0.51 
  -2  26  -8    1.04    0.35 
  10   2  -7    0.09    0.24 
   9   4  -7    0.37    0.49 
   8   6  -7    0.54    0.51 
   7   8  -7    0.11    0.60 
   3  15  -7    0.28    0.68 
   2  17  -7    1.84    0.76 
   0  20  -7    1.20    0.64 
  -1  22  -7    0.74    0.44 
  -3  25  -7   -0.20    0.20 
  10  -1  -6    0.47    0.28 
   9   1  -6    0.59    0.34 
   8   3  -6    0.80    0.49 
   7   5  -6    1.19    0.59 
   6   7  -6    2.58    0.74 
   3  12  -6    1.36    0.83 
   2  14  -6    2.86    0.89 
  -1  19  -6    2.10    0.74 
  -4  24  -6   -0.26    0.22 
  10  -4  -5    0.42    0.25 
   9  -2  -5    1.03    0.39 
   8   0  -5    0.46    0.47 
   7   2  -5    0.96    0.51 
   6   4  -5    0.40    0.55 
   2  11  -5    1.08    0.92 
   1  13  -5    0.44    0.83 
  -2  18  -5    1.58    0.64 
  -4  21  -5    0.54    0.25 
  10  -7  -4    0.58    0.22 
   9  -5  -4    0.60    0.33 
   8  -3  -4    0.61    0.39 
   7  -1  -4    1.14    0.52 
   6   1  -4    1.24    0.59 
   1  10  -4    1.50    0.98 
  -2  15  -4    0.86    0.59 
  -5  20  -4    0.67    0.28 
  10 -10  -3   -0.06    0.13 
   9  -8  -3    1.06    0.29 
   8  -6  -3    0.64    0.33 
   7  -4  -3    0.47    0.37 
   6  -2  -3    2.91    0.56 
   1   7  -3   30.23    1.71 
  -5  17  -3    0.53    0.36 
  -7  20  -3    0.06    0.13 
   8  -9  -2    0.10    0.20 
   7  -7  -2    0.37    0.27 
  -3  11  -2   24.12    1.19 
   0   3  -1   12.39    0.86 
  -8  16  -1    0.26    0.11 
   0  -3   1   13.26    0.93 
   2 -13   3    3.49    0.83 
   1 -11   3    5.27    0.96 
   0  -9   3   26.18    1.53 
  -4  -2   3   11.72    1.12 
  -9   6   3    1.54    0.29 
   5 -22   4    0.13    0.22 
   4 -20   4    0.16    0.34 
   3 -18   4    1.08    0.56 
   2 -16   4    0.58    0.56 
   1 -14   4    1.11    0.71 
  -3  -7   4    1.30    0.92 
  -4  -5   4   11.03    1.22 
  -7   0   4    2.04    0.57 
  -9   3   4    0.48    0.32 
   4 -23   5    0.63    0.28 
   3 -21   5    0.38    0.38 
   2 -19   5    0.80    0.52 
  -3 -10   5    5.29    1.24 
  -4  -8   5   13.46    1.45 
  -6  -5   5    2.09    0.70 
  -7  -3   5    1.47    0.61 
  -9   0   5    2.55    0.51 
  -1 -17   6    0.17    0.62 
  -2 -15   6    1.24    0.75 
  -3 -13   6    1.43    0.82 
  -6  -8   6    1.27    0.69 
  -7  -6   6    1.63    0.67 
  -9  -3   6    1.15    0.38 
   1 -24   7    0.61    0.55 
   0 -22   7    0.05    0.42 
  -1 -20   7   -0.15    0.60 
  -2 -18   7    0.67    0.64 
  -3 -16   7    0.38    0.67 
  -5 -13   7    0.60    0.66 
  -6 -11   7    0.84    0.74 
  -7  -9   7    2.37    0.75 
  -9  -6   7    1.18    0.42 
   0 -25   8    0.05    0.10 
  -1 -23   8    1.16    0.46 
  -2 -21   8    0.34    0.55 
  -4 -18   8    0.03    0.56 
  -5 -16   8    1.05    0.74 
  -6 -14   8    0.48    0.67 
  -8 -11   8    0.40    0.47 
  -9  -9   8    0.80    0.49 
  -2 -25   9    0.64    0.39 
  -3 -23   9    0.28    0.40 
  -4 -21   9    0.26    0.26 
  -5 -19   9   -0.14    0.39 
  -6 -17   9   -0.02    0.42 
  -7 -16   9    0.36    0.41 
  -8 -14   9    0.57    0.36 
  -9 -12   9    0.03    0.25 
  -4 -24  10    0.29    0.31 
  -5 -22  10    0.28    0.32 
  -6 -21  10    0.10    0.22 
  -8 -17  10    0.98    0.38 
   8  15 -10    0.56    0.26 
   7  17 -10    0.57    0.33 
   6  19 -10    0.32    0.26 
   5  21 -10   -0.12    0.15 
   3  24 -10    0.13    0.22 
   7  14  -9    0.30    0.36 
   6  16  -9    1.16    0.51 
   5  18  -9    0.53    0.34 
   4  20  -9    0.33    0.25 
   2  23  -9    0.36    0.23 
   1  25  -9    0.95    0.47 
   6  13  -8    1.15    0.60 
   5  15  -8    1.25    0.62 
   4  17  -8    0.61    0.58 
   2  20  -8   -0.01    0.52 
   1  22  -8    0.36    0.47 
  -1  25  -8   -0.05    0.16 
   6  10  -7    0.94    0.67 
   5  12  -7    0.81    0.61 
   4  14  -7    2.51    0.83 
   1  19  -7    0.62    0.61 
   0  21  -7    0.28    0.44 
  -2  24  -7    1.55    0.40 
   5   9  -6    0.65    0.64 
   4  11  -6    1.38    0.78 
   3  13  -6    1.93    0.84 
   1  16  -6    0.35    0.64 
   0  18  -6   -0.05    0.55 
  -2  21  -6    0.16    0.42 
  -3  23  -6    0.15    0.27 
   5   6  -5    0.57    0.71 
   4   8  -5   14.35    1.50 
   3  10  -5    6.85    1.28 
   0  15  -5    6.20    1.05 
  -3  20  -5   -0.06    0.30 
   5   3  -4    5.79    0.98 
   4   5  -4    9.15    1.20 
   0  12  -4    6.67    1.19 
  -3  17  -4    2.37    0.64 
   5   0  -3   18.40    1.16 
   4   2  -3   13.58    1.12 
   0   9  -3   25.29    1.52 
  -3  14  -3    0.36    0.50 
  -6  19  -3   -0.01    0.07 
   9 -11  -2    0.20    0.12 
   6  -5  -2    6.85    0.55 
   5  -3  -2   11.06    0.77 
  -6  16  -2    0.47    0.32 
  -6  13  -1    1.05    0.30 
   7 -20   2    0.19    0.10 
   3 -12   2    2.78    0.68 
   2 -10   2    0.70    0.58 
   1  -8   2   22.18    1.31 
  -3  -1   2   47.14    1.58 
  -6   4   2    0.92    0.38 
   6 -21   3    0.29    0.18 
   5 -19   3   -0.13    0.32 
   3 -15   3    0.79    0.49 
  -3  -4   3   26.18    1.53 
  -6   1   3    1.58    0.54 
  -1 -11   4   13.74    1.40 
  -2  -9   4   10.71    1.28 
  -6  -2   4    1.08    0.64 
  -8   1   4    0.24    0.41 
   4 -24   5    0.11    0.17 
   3 -22   5    0.55    0.31 
   2 -20   5    1.12    0.57 
   1 -18   5    1.29    0.61 
   0 -16   5    1.66    0.75 
  -1 -14   5   13.70    1.39 
  -2 -12   5    5.33    1.17 
  -5  -7   5    0.75    0.82 
  -8  -2   5    0.75    0.45 
 -10   1   5    0.73    0.25 
   3 -25   6    0.17    0.17 
   2 -23   6    0.20    0.40 
   1 -21   6    0.35    0.42 
   0 -19   6    0.32    0.50 
  -4 -12   6    1.22    0.79 
  -5 -10   6    0.76    0.71 
  -7  -7   6    2.89    0.72 
  -8  -5   6    0.25    0.44 
 -10  -2   6    0.43    0.20 
  -1 -21   7    1.26    0.56 
  -2 -19   7    0.29    0.64 
  -3 -17   7    1.03    0.64 
  -4 -15   7    2.42    0.87 
  -7 -10   7    0.22    0.62 
  -8  -8   7    0.60    0.41 
   0 -26   8    0.03    0.18 
  -1 -24   8    0.08    0.31 
  -2 -22   8   -0.03    0.44 
  -3 -20   8    0.55    0.51 
  -5 -17   8    0.72    0.66 
  -6 -15   8    0.68    0.60 
  -7 -13   8    1.65    0.68 
  -9 -10   8    0.05    0.28 
 -10  -8   8   -0.08    0.14 
  -3 -24   9    0.01    0.29 
  -4 -22   9    0.38    0.30 
  -5 -20   9   -0.03    0.29 
  -6 -18   9    0.37    0.25 
  -9 -13   9    0.11    0.34 
  -5 -23  10    0.07    0.32 
   8  16 -10    0.43    0.39 
   7  18 -10   -0.12    0.42 
   6  20 -10    0.78    0.41 
   5  22 -10    0.32    0.31 
   4  23 -10    0.80    0.39 
   3  25 -10   -0.00    0.31 
  10   9  -9    0.11    0.19 
   9  11  -9   -0.33    0.40 
   8  13  -9    0.79    0.40 
   7  15  -9    0.56    0.47 
   6  17  -9    0.45    0.27 
   5  19  -9    0.50    0.36 
   3  22  -9   -0.12    0.27 
   2  24  -9    0.29    0.35 
   9   8  -8    0.77    0.29 
   7  12  -8    0.05    0.38 
   6  14  -8    0.65    0.41 
   5  16  -8    0.59    0.54 
   3  19  -8    1.02    0.51 
   2  21  -8    0.74    0.46 
   1  23  -8    1.19    0.47 
   0  24  -8    0.99    0.47 
  -1  26  -8    0.24    0.38 
  10   3  -7    0.32    0.28 
   9   5  -7    0.55    0.49 
   8   7  -7    0.93    0.54 
   7   9  -7    2.64    0.74 
   6  11  -7    1.52    0.72 
   5  13  -7    1.13    0.59 
   3  16  -7   -0.15    0.54 
   2  18  -7    0.24    0.58 
   1  20  -7    0.05    0.50 
  -1  23  -7    0.18    0.35 
  10   0  -6   -0.41    0.34 
   9   2  -6    0.09    0.34 
   8   4  -6   -0.10    0.38 
   7   6  -6    1.62    0.67 
   6   8  -6    1.15    0.66 
   2  15  -6    1.69    0.82 
   1  17  -6   -0.13    0.58 
  -1  20  -6    1.67    0.68 
  -2  22  -6   -0.06    0.42 
  10  -3  -5    0.15    0.24 
   9  -1  -5    0.13    0.34 
   8   1  -5    1.15    0.55 
   7   3  -5    1.69    0.62 
   2  12  -5    3.70    1.05 
  -1  17  -5    0.96    0.62 
  -2  19  -5    0.38    0.51 
   3   7  -4    1.16    0.87 
   2   9  -4    8.87    1.27 
  -1  14  -4    0.27    0.68 
  -4  19  -4    1.22    0.47 
  -6  22  -4    0.06    0.13 
   3   4  -3   28.98    1.63 
   2   6  -3   30.35    1.76 
  -1  11  -3    6.91    1.02 
  -4  16  -3    4.15    0.66 
   4  -1  -2   16.77    0.95 
  -1   8  -2   20.24    1.24 
  -4  13  -2    1.51    0.53 
  -4  10  -1    0.24    0.39 
   8 -19   1    0.09    0.17 
   1  -5   1    3.15    0.63 
   6 -18   2    0.28    0.24 
   5 -16   2    1.51    0.42 
   4 -14   2    6.60    0.73 
  -1  -8   3    4.13    1.09 
  -2  -6   3   29.13    1.73 
  -5  -1   3    6.00    0.93 
  -8   4   3    0.40    0.32 
 -10   7   3    0.04    0.15 
   5 -23   4    0.18    0.13 
   4 -21   4    1.32    0.41 
   3 -19   4    0.02    0.47 
   2 -17   4    2.53    0.65 
   1 -15   4    0.62    0.60 
   0 -13   4    7.78    1.17 
  -4  -6   4    1.62    0.91 
  -5  -4   4    7.07    1.11 
 -10   4   4    0.68    0.22 
  -2 -13   5    0.11    0.77 
  -3 -11   5    3.60    1.11 
  -4  -9   5    0.80    0.85 
  -7  -4   5    1.39    0.57 
  -9  -1   5    0.24    0.30 
   2 -24   6    0.41    0.30 
   1 -22   6    0.02    0.33 
   0 -20   6    0.89    0.61 
  -1 -18   6    0.21    0.64 
  -2 -16   6    0.43    0.61 
  -3 -14   6    0.25    0.69 
  -5 -11   6    1.03    0.74 
  -6  -9   6    2.19    0.81 
   1 -25   7    0.08    0.36 
   0 -23   7    1.27    0.49 
  -3 -18   7    0.17    0.54 
  -4 -16   7    1.42    0.72 
  -5 -14   7    0.50    0.62 
  -6 -12   7    1.04    0.66 
  -8  -9   7    0.43    0.51 
  -9  -7   7    0.18    0.32 
 -10  -6   7    0.53    0.27 
  -1 -25   8    0.19    0.18 
  -2 -23   8    0.58    0.39 
  -3 -21   8   -0.25    0.48 
  -4 -19   8    0.51    0.49 
  -6 -16   8    1.76    0.67 
  -7 -14   8    0.14    0.56 
  -8 -12   8    0.08    0.43 
  -9 -11   8    0.46    0.25 
 -10  -9   8    0.34    0.26 
  -3 -25   9    0.51    0.26 
  -4 -23   9    1.09    0.47 
  -5 -21   9    0.03    0.09 
  -6 -19   9    0.68    0.32 
  -7 -17   9    0.24    0.29 
  -8 -16   9    0.33    0.25 
  -9 -14   9    0.75    0.41 
   8  17 -10    0.07    0.38 
   7  19 -10    0.14    0.42 
   6  21 -10   -0.09    0.37 
   4  24 -10    0.38    0.30 
   9  12  -9   -0.51    0.44 
   8  14  -9    0.29    0.21 
   7  16  -9   -0.02    0.32 
   6  18  -9    0.26    0.23 
   4  21  -9    0.90    0.45 
   3  23  -9    0.62    0.31 
   2  25  -9    0.75    0.39 
   1  26  -9    0.25    0.42 
  10   7  -8   -0.04    0.07 
   9   9  -8    0.61    0.32 
   8  11  -8    1.12    0.44 
   7  13  -8    1.43    0.49 
   6  15  -8    0.03    0.36 
   4  18  -8    0.13    0.45 
   3  20  -8    0.35    0.38 
   2  22  -8   -0.16    0.33 
   0  25  -8    0.06    0.23 
  10   4  -7    0.29    0.24 
   9   6  -7    0.76    0.50 
   8   8  -7    0.25    0.40 
   4  15  -7    1.94    0.75 
   3  17  -7    0.62    0.48 
   2  19  -7    0.09    0.59 
   0  22  -7    0.09    0.41 
  -1  24  -7    1.27    0.44 
  -2  25  -7    1.01    0.38 
   5  10  -6    0.38    0.63 
   4  12  -6    0.55    0.74 
   3  14  -6    0.22    0.67 
   0  19  -6    0.02    0.59 
  -3  24  -6   -0.02    0.26 
   6   5  -5    2.87    0.76 
   5   7  -5    0.23    0.78 
   4   9  -5    0.69    0.80 
   1  14  -5   12.26    1.35 
   0  16  -5    1.09    0.73 
  -3  21  -5   -0.20    0.29 
  10  -6  -4    0.76    0.25 
   9  -4  -4    0.79    0.37 
   8  -2  -4    0.15    0.36 
   7   0  -4    3.02    0.65 
   6   2  -4    2.10    0.68 
   5   4  -4    7.16    1.02 
   1  11  -4   14.03    1.43 
   0  13  -4    8.19    1.14 
  -2  16  -4    0.37    0.60 
  -3  18  -4    1.23    0.57 
  -5  21  -4    0.27    0.14 
   1   8  -3    3.25    1.04 
  -2  13  -3    3.93    0.88 
  -5  18  -3    0.53    0.35 
  -7  21  -3   -0.20    0.25 
   3   1  -2   47.33    1.59 
   2   3  -2   17.14    1.15 
  -2  10  -2    1.27    0.69 
  -7  18  -2    0.31    0.23 
  -1   5  -1    3.67    0.66 
   7 -17   1   -0.10    0.15 
   6 -15   1    1.86    0.38 
   5 -13   1    0.38    0.31 
   4 -11   1    1.76    0.46 
   3  -9   1    1.90    0.55 
   2  -7   1   14.76    0.89 
  -3   2   1   44.93    1.02 
  -6   7   1    6.17    0.33 
  -2  -3   2   16.41    1.14 
  -8   7   2    1.38    0.31 
 -10  10   2   -0.19    0.16 
   5 -20   3    0.65    0.36 
   4 -18   3    0.25    0.38 
   3 -16   3    3.35    0.71 
   2 -14   3   10.64    1.04 
   1 -12   3    0.95    0.81 
   0 -10   3    0.23    0.75 
  -4  -3   3   28.34    1.55 
  -7   2   3    0.95    0.41 
  -2 -10   4    0.07    0.91 
  -3  -8   4   10.25    1.35 
  -6  -3   4    2.21    0.77 
  -7  -1   4    1.15    0.58 
  -9   2   4    0.20    0.29 
   4 -25   5    0.19    0.15 
   3 -23   5    0.39    0.24 
   2 -21   5    0.73    0.51 
   1 -19   5    1.77    0.62 
   0 -17   5    0.23    0.60 
  -1 -15   5    2.46    0.85 
  -5  -8   5    0.25    0.71 
  -6  -6   5    0.97    0.64 
   2 -25   6    0.08    0.28 
   0 -21   6    0.07    0.42 
  -1 -19   6    2.24    0.75 
  -2 -17   6    1.00    0.65 
  -3 -15   6    0.28    0.72 
  -4 -13   6    0.10    0.70 
  -7  -8   6    1.74    0.71 
  -8  -6   6    0.34    0.42 
 -10  -3   6    0.61    0.23 
   1 -26   7    0.09    0.30 
   0 -24   7    0.48    0.33 
  -1 -22   7    0.31    0.38 
  -2 -20   7    1.69    0.76 
  -4 -17   7    0.92    0.70 
  -5 -15   7    0.43    0.66 
  -6 -13   7    0.01    0.61 
  -7 -11   7    0.42    0.57 
  -8 -10   7    0.50    0.54 
  -9  -8   7    0.67    0.47 
  -1 -26   8    0.88    0.47 
  -2 -24   8    0.09    0.30 
  -3 -22   8    0.10    0.40 
  -4 -20   8    0.36    0.41 
  -5 -18   8    0.50    0.53 
  -6 -17   8   -0.22    0.42 
  -7 -15   8    0.01    0.52 
  -8 -13   8    0.39    0.49 
  -4 -24   9   -0.11    0.23 
  -5 -22   9    0.05    0.26 
  -6 -20   9   -0.07    0.26 
  -7 -18   9    0.20    0.25 
  -8 -17   9    0.11    0.20 
   5  23 -10    0.18    0.48 
   9  13  -9    0.73    0.47 
   7  17  -9    0.11    0.24 
   6  19  -9    0.27    0.23 
   5  20  -9    0.00    0.21 
   4  22  -9    0.39    0.33 
   3  24  -9    0.16    0.29 
  10   8  -8   -0.06    0.10 
   9  10  -8    0.71    0.39 
   8  12  -8    0.71    0.43 
   5  17  -8    0.67    0.48 
   4  19  -8    0.26    0.24 
   1  24  -8    0.53    0.25 
   7  10  -7    0.18    0.47 
   6  12  -7    1.56    0.72 
   5  14  -7    0.72    0.55 
   4  16  -7    0.71    0.69 
   1  21  -7    1.63    0.63 
   0  23  -7    0.39    0.45 
  -2  26  -7    1.40    0.41 
  10   1  -6   -0.06    0.20 
   9   3  -6    1.07    0.47 
   8   5  -6    0.09    0.43 
   7   7  -6    2.82    0.78 
   6   9  -6    2.65    0.88 
   5  11  -6    1.53    0.71 
   2  16  -6    0.52    0.69 
   1  18  -6   -0.31    0.62 
  -1  21  -6   -0.01    0.52 
  -2  23  -6    0.44    0.42 
   3  11  -5    3.89    1.12 
   2  13  -5    0.33    0.76 
   1  15  -5    1.50    0.79 
  -1  18  -5    1.15    0.64 
  -2  20  -5    1.35    0.59 
  -4  23  -5    0.52    0.21 
   4   6  -4    0.89    0.85 
   3   8  -4    8.41    1.27 
  -1  15  -4    0.68    0.68 
  -4  20  -4    0.31    0.30 
   7  -3  -3    0.43    0.40 
   6  -1  -3    2.46    0.62 
   0  10  -3    0.12    0.85 
  -3  15  -3    0.83    0.52 
   1   5  -2    3.62    0.96 
  -5  15  -2    0.45    0.38 
  -7  15  -1    0.59    0.20 
   7 -21   2    0.09    0.10 
   6 -19   2    0.58    0.29 
   0  -7   2    9.29    1.09 
  -1  -5   2    4.22    0.98 
  -5   2   2   18.29    0.99 
  -3  -5   3    5.13    1.15 
  -9   5   3    0.57    0.26 
   5 -24   4   -0.08    0.20 
   4 -22   4    0.37    0.29 
   3 -20   4    1.25    0.48 
   2 -18   4    0.11    0.47 
   1 -16   4    1.47    0.66 
   0 -14   4    1.49    0.87 
  -1 -12   4   16.72    1.54 
  -5  -5   4    3.83    1.03 
  -8   0   4    1.12    0.49 
   2 -22   5    0.26    0.43 
   1 -20   5    0.30    0.44 
   0 -18   5    1.70    0.64 
  -1 -16   5    1.52    0.77 
  -2 -14   5    5.06    1.04 
  -3 -12   5    4.35    1.10 
  -4 -10   5    1.68    0.87 
  -6  -7   5    3.82    0.87 
  -7  -5   5    0.60    0.55 
  -9  -2   5    0.85    0.33 
 -10   0   5    0.05    0.14 
   1 -23   6    0.40    0.43 
  -3 -16   6    0.89    0.69 
  -4 -14   6    0.21    0.71 
  -5 -12   6    1.03    0.83 
  -6 -10   6    2.57    0.81 
  -8  -7   6    0.35    0.43 
  -9  -5   6    0.78    0.36 
   0 -25   7   -0.20    0.21 
  -1 -23   7   -0.09    0.24 
  -2 -21   7    0.58    0.58 
  -3 -19   7    0.10    0.56 
  -5 -16   7    0.91    0.77 
  -6 -14   7    1.88    0.80 
  -7 -12   7    0.01    0.54 
  -9  -9   7    0.38    0.45 
 -10  -7   7    0.94    0.35 
  -2 -25   8    0.46    0.35 
  -3 -23   8    0.17    0.36 
  -5 -19   8   -0.19    0.44 
  -6 -18   8    0.18    0.24 
  -7 -16   8    0.70    0.49 
  -8 -14   8    0.46    0.47 
  -9 -12   8    0.39    0.22 
  -5 -23   9    0.28    0.38 
  -6 -21   9    0.42    0.24 
  -7 -20   9    0.85    0.49 
  -7 -19   9   -0.12    0.20 
   9  14  -9    0.21    0.32 
   8  16  -9    1.02    0.47 
   7  18  -9    0.95    0.44 
   5  21  -9   -0.05    0.26 
   4  23  -9    0.35    0.25 
   3  25  -9    0.05    0.30 
   7  14  -8    0.20    0.37 
   6  16  -8    1.76    0.58 
   5  18  -8    0.49    0.41 
   4  20  -8    0.54    0.32 
   3  22  -8    0.52    0.46 
   2  23  -8   -0.18    0.28 
   1  25  -8    0.37    0.33 
   9   7  -7    0.52    0.41 
   8   9  -7    0.64    0.44 
   7  11  -7    0.65    0.54 
   6  13  -7    0.35    0.53 
   5  15  -7    0.73    0.59 
   3  18  -7    0.30    0.53 
   2  20  -7    1.60    0.66 
   1  22  -7    0.79    0.44 
   4  13  -6    0.22    0.69 
   3  15  -6    0.53    0.71 
   2  17  -6    1.51    0.76 
   0  20  -6    0.64    0.60 
  -1  22  -6    0.57    0.50 
  -3  25  -6   -0.10    0.14 
  10  -2  -5    0.07    0.28 
   9   0  -5    1.87    0.48 
   8   2  -5    1.03    0.58 
   7   4  -5    0.52    0.51 
   6   6  -5    2.38    0.77 
   5   8  -5    0.64    0.76 
   4  10  -5    2.21    0.91 
   3  12  -5    4.45    1.11 
   0  17  -5    0.51    0.65 
  -3  22  -5    0.93    0.35 
   2  10  -4    0.48    0.88 
   1  12  -4   16.02    1.54 
  -2  17  -4    2.09    0.69 
  -5  22  -4    1.47    0.40 
  10  -9  -3    0.48    0.21 
   9  -7  -3    2.42    0.39 
   8  -5  -3   -0.12    0.32 
   5   1  -3    4.94    0.88 
   4   3  -3   28.25    1.55 
   3   5  -3    5.77    1.08 
  -1  12  -3    1.71    0.86 
  -4  17  -3   -0.13    0.39 
   0   7  -2   10.11    1.14 
  -3  12  -2    2.07    0.64 
  -6  17  -2    0.07    0.25 
   5  -6  -1    1.16    0.27 
   4  -4  -1    1.50    0.36 
  -2   7  -1   16.69    0.93 
  -5  12  -1    0.26    0.31 
  -4   7   0    1.91    0.29 
   5 -17   2    0.13    0.30 
   4 -15   2    0.20    0.42 
   3 -13   2    0.30    0.48 
   2 -11   2    0.47    0.64 
   1  -9   2    5.03    0.90 
  -4   0   2    2.18    0.70 
  -7   5   2    5.17    0.51 
   5 -21   3    0.10    0.30 
   4 -19   3    0.49    0.38 
   0 -11   3    2.69    0.92 
  -1  -9   3    0.43    0.86 
  -2  -7   3    1.36    0.99 
  -6   0   3    0.28    0.52 
   4 -23   4    0.07    0.22 
  -2 -11   4    1.06    0.98 
  -3  -9   4    1.55    1.04 
  -4  -7   4    3.51    1.06 
  -7  -2   4    2.96    0.68 
 -10   3   4    0.66    0.21 
  -4 -11   5    1.62    0.84 
  -5  -9   5    2.00    0.88 
  -8  -4   5    0.62    0.46 
   2 -26   6    0.11    0.26 
   1 -24   6    0.16    0.48 
   0 -22   6    1.03    0.52 
  -1 -20   6    0.92    0.61 
  -2 -18   6    1.24    0.67 
  -5 -13   6    0.90    0.74 
  -6 -11   6    0.68    0.74 
  -7  -9   6    1.20    0.65 
  -9  -6   6    0.63    0.35 
 -10  -4   6    0.66    0.36
[truncated: 1,469,465 more chars]
